# Supplementary material for: Dose-Dependent Porcine Deltacoronavirus Infection Reveals Linkage Between Infectious Dose and Immune Response
Source: Animals (Basel). 2025 Aug 28;15(17):2536. doi: 10.3390/ani15172536 (PMC12427545; doi:10.3390/ani15172536)
Supplement: Supplementary file 1 [file animals-15-02536-s001.zip › Table S1.xlsx]

## Sheet: Sheet1
Table S1. Primer sequences for RT-qPCR
Primers	Sequence (5′ - 3′)	Accession
GAPDH	F: CACAGTCAAGGCGGAGAAC	NM_001206359.1
	R: CGTAGCACCAGCATCACC
PDCoV-N	F: CCCAGCTCAAGGTTTCAGAG	KY363868.1
	R: ATTGGCACCAGTGCGAGACC
PDCoV-M	F: CCCAGCTCAAGGTTTCAGAG	KY363868.1
	R: ATTGGCACCAGTGCGAGACC
STAT1	F: ACCTTCCCTGACATTATTCGC	NM_213769.1
	R: GCCGTCAAGTTCCATAGGTTC
STAT2	F: TGGATGGAGAGTTGGAGCAG	NM_213889.1
	R: CTTGCTCCCAGTCTTGAGGA
IFN-β	F: TGCATCCTCCAAATCGCTCT	NM_001003923.1
	R: ATTGAGGAGTCCCAGGCAAC
IL-6	F: CCTCGGCAAAATCTCTGCAA	NM_001252429.1
	R: TGAAACTCCACAAGACCGGT
IFIT3	F: TGAGGCACGTTTCTGAAGGG	NM_001204395.2
	R: CACTCATGATGGCGGTCTGT
ISG15	F: TGGTGAGGAACGACAAGGGT	NM_001128469.3
	R: CACATAGGCTTGAGGTCATACT
MX1	F: GTCATCGGGGACCAGAGTTC	NM214061.2
	R: TCCCGGTAACTGACTTTGCC
MX2	F: CCAGAGGCAGCGGAATCAT	NM001097416.1
	R: TTTGCGTATTTCCCGCTCCA
OAS1	F: ATGTCCTGCCCGCCTTTG	NM_214303.2
	R: GCTTGGTTGGTCGGTTCCTC
OAS2	F: AAACTGGGGGTCCCATCTCT	NM_001031796.1
	R: TCCACGGTCTGGTCGATTTG
ISG20	F: CAGGACAGTGTGTTGGGACA	NM_214257.1
	R: ACAGGCAGCCCTCATTGTTC
TNF-α	F: CGACTCAGTGCCGAGATCAA	NM_214022.1
	R: CCTGCCCAGATTCAGCAAAG
TRIM21	F: CAGGTGGCACTCGAGAAACT	NM_001163649.2
	R: GTCTGGGAAGCCGATGTTCA
F3	F: GCTCAGGAGCCTCCGTTTAC	NM_213785.1
	R: TGGTCGTGGCCTTTTTCTTTCC
CHI3L1	F: AAGGTCGCCATTGACAGAGG	NM_001001540.1
	R: AGCTCACAGCATAGTCTGCAT
C3	F: ACGGAGGTGGCTATGGATCT	NM_214009.1
	R: GTACATGGTCACCACCGACA
SOD3	F: TGACGCTGCTCTGTGCTTAC	NM_001078688.1
	R: AACTCCTGCCAGATCTCCGT
MEGF9	F: CCGCCTCCCCCAGAATATGTA	XM_005660387.3
	R: CCCACTTTGCAGCGACATTT
TIMP2	F: TGCAATGCAGACGTAGTGAT	NM_001145985.1
	R: AGGGCACGATGAAGTCACAG
