# Supplementary material for: Dose-Dependent Porcine Deltacoronavirus Infection Reveals Linkage Between Infectious Dose and Immune Response
Source: Animals (Basel). 2025 Aug 28;15(17):2536. doi: 10.3390/ani15172536 (PMC12427545; doi:10.3390/ani15172536)
Supplement: Supplementary file 1 [file animals-15-02536-s001.zip › Table S2.xlsx]

## Sheet: L_PDCoV vs Mock
ID	Description	GeneRatio	BgRatio	pvalue	p.adjust	qvalue	geneID	Count	Ont
GO:0007155	cell adhesion	52/459	360/6969	3.8782e-08	3.8782e-08	9.12398e-05	IRF1/CHL1/PLPP3/CEBPB/PIK3R1/EPHA1/CRB2/CDHR2/BMP2/TFRC/RND1/CXCL8/SLC39A8/NTN4/LAMA3/GCNT1/CCR7/KDR/RGCC/S100A8/LRRC32/CTNNAL1/SMAD7/DUSP10/EPHB3/CDH24/CDH13/NRARP/VCAM1/ZAN/MADCAM1/SELE/SOCS1/CLDN6/JAML/PLET1/RAC2/BCAN/DLL1/AIF1/CDH17/CD93/CDH19/SLITRK2/EFS/VSIR/CLDN2/ITGB2/ZP3/CLDN22/WNT1/EPHA3	52	BP
GO:0098609	cell-cell adhesion	36/459	215/6969	1.4224e-07	1.4224e-07	0.000167319	IRF1/CHL1/PLPP3/CEBPB/CRB2/CDHR2/BMP2/TFRC/SLC39A8/GCNT1/CCR7/RGCC/S100A8/LRRC32/SMAD7/DUSP10/EPHB3/CDH24/CDH13/NRARP/VCAM1/MADCAM1/SELE/SOCS1/JAML/RAC2/AIF1/CDH17/CD93/CDH19/SLITRK2/VSIR/CLDN2/ITGB2/ZP3/WNT1	36	BP
GO:0002252	immune effector process	31/459	192/6969	2.40742e-06	2.40742e-06	0.00188793	C3/IL6R/CFD/CLU/SERPING1/C5/CD59/TFRC/CFB/DHX58/ST3GAL1/TNFSF18/F2RL1/RGCC/RSAD2/SMAD7/DUSP10/TYROBP/C1S/C2/RAC2/DLL1/LOC100517145/PRF1/PTGDS/CDH17/STAT4/ZP3/IFN-OMEGA-6/IFN-DELTA-8/SCNN1B	31	BP
GO:0006956	complement activation	10/459	27/6969	4.24378e-06	4.24378e-06	0.00209608	C3/CFD/SERPING1/C5/CD59/CFB/RGCC/C1S/C2/LOC100517145	10	BP
GO:0006959	humoral immune response	19/459	90/6969	4.45475e-06	4.45475e-06	0.00209608	C3/CFD/SERPING1/C5/SLPI/CD59/CFB/CXCL8/S100A12/CCR7/RGCC/C1S/C2/LOC100517145/CXCL14/DEFB1/ZP3/IFN-OMEGA-6/IFN-DELTA-8	19	BP
GO:0051240	positive regulation of multicellular organismal process	55/459	459/6969	7.33476e-06	7.33476e-06	0.00265069	PLTP/IRF1/EREG/STRA6/CEBPB/PIK3R1/CHI3L1/EPHA1/CRB2/WT1/BMP2/TFRC/CXCL8/BMPR1B/WNT7A/SPHK1/DHX58/F2/SPI1/CCR7/LIPG/KDR/ADM/F2RL1/SCN3B/RGCC/RSAD2/SMAD7/DUSP10/EPHB3/PIM1/OXTR/AQP1/FCGR3A/SOCS1/RND2/FGFR2/TYROBP/INHBB/ISLR2/BCAN/WNT11/DLL1/AIF1/F3/CD101/NOS2/GPR3/RAB7B/ELOVL3/SLITRK2/HOXA11/ZP3/ADRA2A/WNT1	55	BP
GO:0001775	cell activation	41/459	310/6969	1.12805e-05	1.12805e-05	0.00265069	IRF1/IL6R/CEBPB/PIK3R1/TFRC/CXCL8/PRDM1/WNT7A/SPHK1/PLAT/F2/ST3GAL1/SPI1/CCR7/TNFSF18/F2RL1/RGCC/LRRC32/SPN/RSAD2/SMAD7/DUSP10/CD3E/NRARP/FCGR3A/SOCS1/TYROBP/RAC2/DLL1/AIF1/DLL4/PTGDS/CDH17/VSIR/STAT4/ZP3/ADRA2A/IFN-OMEGA-6/WNT1/IFN-DELTA-8/SCNN1B	41	BP
GO:0001568	blood vessel development	29/459	188/6969	1.27894e-05	1.27894e-05	0.00265069	PLPP3/STRA6/CHI3L1/EPHA1/WT1/CXCL8/PRDM1/WNT7A/SPHK1/KDR/ADM/SERPINE1/ESM1/RGCC/ANGPTL4/SMAD7/EPHB3/ACKR3/NRARP/AQP1/FGFR2/WNT11/DLL1/F3/TAL1/DLL4/APLN/CITED1/CLEC14A	29	BP
GO:0030155	regulation of cell adhesion	30/459	198/6969	1.30194e-05	1.30194e-05	0.00265069	IRF1/PLPP3/CEBPB/PIK3R1/EPHA1/BMP2/TFRC/RND1/CXCL8/LAMA3/GCNT1/CCR7/KDR/RGCC/LRRC32/SMAD7/DUSP10/EPHB3/NRARP/SELE/SOCS1/PLET1/RAC2/DLL1/AIF1/VSIR/ITGB2/ZP3/WNT1/EPHA3	30	BP
GO:0006525	arginine metabolic process	6/459	10/6969	1.32206e-05	1.32206e-05	0.00265069	ARG1/SLC39A8/NAGS/SLC7A7/NOS2/ASS1	6	BP
GO:0048514	blood vessel morphogenesis	27/459	169/6969	1.32793e-05	1.32793e-05	0.00265069	STRA6/CHI3L1/EPHA1/WT1/CXCL8/PRDM1/WNT7A/SPHK1/KDR/ADM/SERPINE1/ESM1/RGCC/ANGPTL4/SMAD7/EPHB3/ACKR3/NRARP/AQP1/FGFR2/WNT11/DLL1/F3/TAL1/DLL4/CITED1/CLEC14A	27	BP
GO:0098742	cell-cell adhesion via plasma-membrane adhesion molecules	12/459	43/6969	1.35203e-05	1.35203e-05	0.00265069	CHL1/CRB2/CDHR2/BMP2/CDH24/CDH13/SELE/JAML/CDH17/CDH19/SLITRK2/CLDN2	12	BP
GO:0001944	vasculature development	29/459	197/6969	3.16711e-05	3.16711e-05	0.00555132	PLPP3/STRA6/CHI3L1/EPHA1/WT1/CXCL8/PRDM1/WNT7A/SPHK1/KDR/ADM/SERPINE1/ESM1/RGCC/ANGPTL4/SMAD7/EPHB3/ACKR3/NRARP/AQP1/FGFR2/WNT11/DLL1/F3/TAL1/DLL4/APLN/CITED1/CLEC14A	29	BP
GO:0045321	leukocyte activation	36/459	270/6969	3.30347e-05	3.30347e-05	0.00555132	IRF1/IL6R/CEBPB/PIK3R1/TFRC/CXCL8/PRDM1/SPHK1/ST3GAL1/SPI1/CCR7/TNFSF18/F2RL1/LRRC32/SPN/RSAD2/SMAD7/DUSP10/CD3E/NRARP/FCGR3A/SOCS1/TYROBP/RAC2/DLL1/AIF1/DLL4/PTGDS/CDH17/VSIR/STAT4/ZP3/IFN-OMEGA-6/WNT1/IFN-DELTA-8/SCNN1B	36	BP
GO:2000026	regulation of multicellular organismal development	45/459	373/6969	4.46043e-05	4.46043e-05	0.00699584	IRF1/CEBPB/PIK3R1/CHI3L1/EPHA1/CRB2/WT1/CDKN1B/BMP2/CXCL8/PRDM1/BMPR1B/WNT7A/SPHK1/LAMA3/SPI1/KDR/ADM/SERPINE1/RGCC/SMAD7/DUSP10/EPHB3/PIM1/SRSF6/NRARP/AQP1/SOCS1/MAFF/RND2/FGFR2/PROC/ISLR2/BCAN/DLL1/F3/CD101/TAL1/DLX2/FRZB/DLL4/RAB7B/SLITRK2/HOXA11/WNT1	45	BP
GO:0035239	tube morphogenesis	33/459	243/6969	4.88471e-05	4.88471e-05	0.00709332	AREG/STRA6/CHI3L1/EPHA1/WT1/BMP2/ID2/CXCL8/PRDM1/SEMA4C/WNT7A/SPHK1/KDR/ADM/SERPINE1/ESM1/RGCC/ANGPTL4/SMAD7/EPHB3/ACKR3/NRARP/AQP1/FGFR2/WNT11/DLL1/F3/TAL1/DLL4/HOXA11/CITED1/WNT1/CLEC14A	33	BP
GO:0007159	leukocyte cell-cell adhesion	19/459	106/6969	5.16999e-05	5.16999e-05	0.00709332	IRF1/CEBPB/TFRC/SLC39A8/GCNT1/CCR7/S100A8/LRRC32/SMAD7/DUSP10/NRARP/MADCAM1/SELE/SOCS1/RAC2/AIF1/VSIR/ITGB2/ZP3	19	BP
GO:0016477	cell migration	45/459	376/6969	5.43266e-05	5.43266e-05	0.00709332	CHL1/PLPP3/PIK3R1/CCL4/EPHA1/CRB2/CDKN1B/BMP2/CCL5/CXCL8/S100A12/NTN4/SEMA4C/WNT7A/SPHK1/PLAT/LAMA3/GCNT1/CCR7/KDR/F2RL1/RGCC/S100A8/CEND1/SPN/DUSP10/EPHB3/MMP7/MADCAM1/SELE/DPEP1/JAML/PLET1/RAC2/WNT11/AIF1/DLL4/LTB4R2/TWIST2/CXCL14/DEFB1/ZP3/ADRA2A/CCR4/CLEC14A	45	BP
GO:0051094	positive regulation of developmental process	42/459	343/6969	5.72861e-05	5.72861e-05	0.00709332	CEBPB/CHI3L1/EPHA1/CRB2/GDF15/WT1/BMP2/WIF1/TFRC/CXCL8/BMPR1B/WNT7A/SPHK1/SPI1/KDR/ADM/RGCC/SMAD7/DUSP10/EPHB3/PIM1/AQP1/SOCS1/RND2/FGFR2/TYROBP/PROC/ISLR2/BCAN/WNT11/DLL1/F3/CD101/TAL1/DLX2/SOCS2/FRZB/RAB7B/SLITRK2/HOXA11/ZP3/WNT1	42	BP
GO:0002682	regulation of immune system process	49/459	425/6969	6.60995e-05	6.60995e-05	0.00757234	C3/IRF1/EREG/CFD/SERPING1/CEBPB/C5/PIK3R1/CEACAM1/CCL5/CD59/TFRC/CFB/PRDM1/SPHK1/DHX58/ZBP1/SPI1/GCNT1/CCR7/TLR3/F2RL1/RGCC/LRRC32/SPN/RSAD2/SMAD7/DUSP10/NRARP/MADCAM1/PIANP/SELE/SOCS1/TYROBP/C1S/C2/KCNN4/RAC2/DLL1/AIF1/CD101/TAL1/LOC100517145/RAB7B/VSIR/AQP3/CXCL14/ZP3/HCST	49	BP
GO:0051707	response to other organism	54/459	484/6969	6.79505e-05	6.79505e-05	0.00757234	C3/COL14A1/IRF1/EREG/CFD/SERPING1/CEBPB/C5/CCL4/SLPI/BMP2/OAS1/CCL5/CD59/CFB/CXCL8/OAS2/IFIT3/S100A12/ISG20/MX1/DHX58/DDIT4/ZBP1/CCR7/VIM/TLR3/COL5A1/F2RL1/EMID1/S100A8/RSAD2/DUSP10/C1QL1/TYROBP/C1S/C2/AIF1/LOC100517145/PGLYRP2/NOS2/COL11A2/RAB7B/PTGFR/IFNB1/NKG7/CXCL14/DEFB1/DEFB1/CITED1/IFN-OMEGA-6/IFN-DELTA-8/SCNN1B/CLPS	54	BP
GO:0043207	response to external biotic stimulus	54/459	486/6969	7.599e-05	7.599e-05	0.00757234	C3/COL14A1/IRF1/EREG/CFD/SERPING1/CEBPB/C5/CCL4/SLPI/BMP2/OAS1/CCL5/CD59/CFB/CXCL8/OAS2/IFIT3/S100A12/ISG20/MX1/DHX58/DDIT4/ZBP1/CCR7/VIM/TLR3/COL5A1/F2RL1/EMID1/S100A8/RSAD2/DUSP10/C1QL1/TYROBP/C1S/C2/AIF1/LOC100517145/PGLYRP2/NOS2/COL11A2/RAB7B/PTGFR/IFNB1/NKG7/CXCL14/DEFB1/DEFB1/CITED1/IFN-OMEGA-6/IFN-DELTA-8/SCNN1B/CLPS	54	BP
GO:0008284	positive regulation of cell population proliferation	40/459	325/6969	7.71307e-05	7.71307e-05	0.00757234	AREG/IL6R/EREG/PIK3R1/EPHA1/CDKN1B/BMP2/ID2/PLEK2/CCL5/TFRC/CSF2/BMPR1B/WNT7A/SPHK1/EGFL7/KDR/ADM/F2RL1/ESM1/PIM1/SRSF6/NRARP/AQP1/RND2/FGFR2/ISLR2/RAC2/BCAN/DLL1/AIF1/F3/DLL4/PTGFR/APLN/SHC4/PID1/ZP3/WNT1/EPHA3	40	BP
GO:0098542	defense response to other organism	48/459	416/6969	7.7248e-05	7.7248e-05	0.00757234	C3/COL14A1/IRF1/EREG/CFD/SERPING1/CEBPB/C5/CCL4/SLPI/OAS1/CCL5/CD59/CFB/CXCL8/OAS2/IFIT3/S100A12/ISG20/MX1/DHX58/DDIT4/ZBP1/TLR3/COL5A1/F2RL1/EMID1/RSAD2/DUSP10/C1QL1/TYROBP/C1S/C2/AIF1/LOC100517145/PGLYRP2/NOS2/COL11A2/RAB7B/IFNB1/NKG7/CXCL14/DEFB1/DEFB1/CITED1/IFN-OMEGA-6/IFN-DELTA-8/SCNN1B	48	BP
GO:0034097	response to cytokine	33/459	250/6969	8.62843e-05	8.62843e-05	0.00811981	PDE2A/IRF1/IL6R/EREG/CHI3L1/CCL4/MT-2B/PCOLCE2/CCL5/CXCL8/SPHK1/PRLR/MX1/ZBP1/TNFSF18/F2RL1/SMAD7/PMM1/SELE/SOCS1/DUOX2/GFPT2/ENDOG/AIF1/LOC100510975/NOS2/RAB7B/STAT4/OSM/PID1/CITED1/IFN-OMEGA-6/IFN-DELTA-8	33	BP
GO:0031960	response to corticosteroid	8/459	24/6969	9.56728e-05	9.56728e-05	0.0084138	NR3C1/DDIT4/FBXO32/FIBIN/AQP1/HSD3B1/SCNN1G/SCNN1B	8	BP
GO:0033993	response to lipid	26/459	179/6969	0.000101946	0.000101946	0.0084138	AREG/CEBPB/SLPI/CXCL8/CFTR/NR3C1/DDIT4/CCR7/VIM/PAQR8/FBXO32/S100A8/DUSP10/PIM1/FIBIN/AQP1/HSD3B1/SOCS2/NOS2/SCNN1G/PTGFR/AQP3/PID1/CITED1/EPHA3/SCNN1B	26	BP
GO:0042110	T cell activation	25/459	169/6969	0.00010251	0.00010251	0.0084138	IRF1/IL6R/CEBPB/TFRC/PRDM1/CCR7/TNFSF18/F2RL1/LRRC32/SPN/RSAD2/SMAD7/DUSP10/CD3E/NRARP/SOCS1/RAC2/AIF1/DLL4/VSIR/STAT4/ZP3/IFN-OMEGA-6/WNT1/IFN-DELTA-8	25	BP
GO:0046649	lymphocyte activation	31/459	231/6969	0.000103714	0.000103714	0.0084138	IRF1/IL6R/CEBPB/PIK3R1/TFRC/PRDM1/ST3GAL1/SPI1/CCR7/TNFSF18/F2RL1/LRRC32/SPN/RSAD2/SMAD7/DUSP10/CD3E/NRARP/SOCS1/TYROBP/RAC2/DLL1/AIF1/DLL4/CDH17/VSIR/STAT4/ZP3/IFN-OMEGA-6/WNT1/IFN-DELTA-8	31	BP
GO:0002521	leukocyte differentiation	27/459	190/6969	0.000110024	0.000110024	0.00862818	IRF1/IL6R/CEBPB/PIK3R1/BMP2/PRDM1/ST3GAL1/SPI1/CCR7/F2RL1/RSAD2/SMAD7/DUSP10/CD3E/NRARP/SOCS1/TYROBP/CALCR/DLL1/CD101/TAL1/DLL4/CDH17/STAT4/IFN-OMEGA-6/WNT1/IFN-DELTA-8	27	BP
GO:0009880	embryonic pattern specification	7/459	19/6969	0.00012908	0.00012908	0.00950637	CHRDL1/WT1/WNT7A/NRARP/FGFR2/DLL1/WNT1	7	BP
GO:0048870	cell motility	48/459	425/6969	0.000131314	0.000131314	0.00950637	CHL1/PLPP3/PIK3R1/CCL4/EPHA1/CRB2/CDKN1B/BMP2/CCL5/CXCL8/S100A12/NTN4/SEMA4C/WNT7A/SPHK1/CCNYL1/PLAT/LAMA3/GCNT1/CCR7/KDR/F2RL1/RGCC/S100A8/CEND1/SPN/DUSP10/EPHB3/MMP7/MADCAM1/SELE/DPEP1/JAML/PLET1/RAC2/WNT11/AIF1/DLL4/LTB4R2/TWIST2/CFAP58/CXCL14/DEFB1/DEFB1/ZP3/ADRA2A/CCR4/CLEC14A	48	BP
GO:0022407	regulation of cell-cell adhesion	20/459	123/6969	0.000136634	0.000136634	0.00950637	IRF1/PLPP3/CEBPB/BMP2/TFRC/GCNT1/CCR7/RGCC/LRRC32/SMAD7/DUSP10/EPHB3/NRARP/SELE/SOCS1/AIF1/VSIR/ITGB2/ZP3/WNT1	20	BP
GO:0040011	locomotion	39/459	323/6969	0.000143721	0.000143721	0.00950637	PLPP3/PIK3R1/CCL4/EPHA1/CDKN1B/BMP2/CCL5/CXCL8/WNT7A/SPHK1/LAMA3/GCNT1/CCR7/KDR/F2RL1/RGCC/S100A8/SPN/DUSP10/ACKR3/MMP7/MADCAM1/SELE/RCAN1/DPEP1/JAML/PLET1/RAC2/PTGDR2/WNT11/AIF1/DLL4/TWIST2/CXCL14/DEFB1/DEFB1/ZP3/ADRA2A/CCR4	39	BP
GO:0009607	response to biotic stimulus	54/459	498/6969	0.000145467	0.000145467	0.00950637	C3/COL14A1/IRF1/EREG/CFD/SERPING1/CEBPB/C5/CCL4/SLPI/BMP2/OAS1/CCL5/CD59/CFB/CXCL8/OAS2/IFIT3/S100A12/ISG20/MX1/DHX58/DDIT4/ZBP1/CCR7/VIM/TLR3/COL5A1/F2RL1/EMID1/S100A8/RSAD2/DUSP10/C1QL1/TYROBP/C1S/C2/AIF1/LOC100517145/PGLYRP2/NOS2/COL11A2/RAB7B/PTGFR/IFNB1/NKG7/CXCL14/DEFB1/DEFB1/CITED1/IFN-OMEGA-6/IFN-DELTA-8/SCNN1B/CLPS	54	BP
GO:0009888	tissue development	54/459	498/6969	0.000145467	0.000145467	0.00950637	AREG/PDE2A/STRA6/CEBPB/CASP3/CRB2/WT1/CDKN1B/BMP2/ID2/OVOL1/PRDM1/BMPR1B/NTN4/SEMA4C/WNT7A/GCNT1/KDR/ADM/F2RL1/RGCC/SMAD7/GCNT4/DUSP10/PHEX/PIM1/BGN/SRSF6/NRARP/NOX4/MAFF/RCAN1/FGFR2/MAP1B/FOXA2/PROC/KRT10/SRPK3/PLET1/PTHLH/WNT11/DLL1/TAL1/DLX2/HOXC4/COL11A2/FRZB/DLL4/HOXA11/CERS3/AMH/CITED1/WNT1/CYTL1	54	BP
GO:0045087	innate immune response	37/459	302/6969	0.000158171	0.000158171	0.0100572	C3/COL14A1/IRF1/EREG/CFD/SERPING1/C5/CCL4/SLPI/OAS1/CCL5/CD59/CFB/OAS2/IFIT3/S100A12/ISG20/MX1/DHX58/ZBP1/TLR3/COL5A1/F2RL1/EMID1/RSAD2/DUSP10/C1QL1/TYROBP/C1S/C2/AIF1/LOC100517145/NOS2/COL11A2/RAB7B/DEFB1/CITED1	37	BP
GO:0035295	tube development	36/459	293/6969	0.000183292	0.000183292	0.0113478	AREG/STRA6/CHI3L1/EPHA1/REC8/WT1/BMP2/ID2/CXCL8/PRDM1/SEMA4C/WNT7A/SPHK1/KDR/ADM/SERPINE1/ESM1/RGCC/ANGPTL4/SMAD7/EPHB3/ACKR3/SRSF6/NRARP/AQP1/FGFR2/HSD11B1/WNT11/DLL1/F3/TAL1/DLL4/HOXA11/CITED1/WNT1/CLEC14A	36	BP
GO:0051241	negative regulation of multicellular organismal process	35/459	283/6969	0.000198046	0.000198046	0.0118816	IRF1/CEBPB/PIK3R1/GDF15/WT1/CDKN1B/BMP2/WNT7A/DHX58/CCR7/ADM/SERPINE1/F2RL1/RGCC/LRRC32/SMAD7/DUSP10/SRSF6/NRARP/SOCS1/TYROBP/CALCR/FOXA2/INHBB/APOC3/PROC/PTGDR2/WNT11/DLL1/DLX2/SOCS2/FRZB/DLL4/PTGER3/VSIR	35	BP
GO:1903131	mononuclear cell differentiation	22/459	146/6969	0.000202203	0.000202203	0.0118816	IRF1/IL6R/CEBPB/PIK3R1/PRDM1/ST3GAL1/SPI1/CCR7/F2RL1/RSAD2/SMAD7/DUSP10/CD3E/NRARP/SOCS1/DLL1/DLL4/CDH17/STAT4/IFN-OMEGA-6/WNT1/IFN-DELTA-8	22	BP
GO:0098657	import into cell	30/459	229/6969	0.000207065	0.000207065	0.0118816	STRA6/CLU/KCNJ5/CACNG7/SLC7A2/TFRC/CXCL8/SLC39A8/SPHK1/ADM/F2RL1/GRK3/USH1G/DNM1/ACKR3/FCGR3A/TYROBP/APOC3/SLC27A2/EPN3/DLL1/AIF1/SCNN1G/FXYD2/RAB7B/APLN/ITGB2/RHOV/EPHA3/SCNN1B	30	BP
GO:0000578	embryonic axis specification	5/459	10/6969	0.000231649	0.000231649	0.0129758	CHRDL1/WT1/WNT7A/NRARP/WNT1	5	BP
GO:0009719	response to endogenous stimulus	47/459	425/6969	0.000254588	0.000254588	0.0135712	PDE2A/PMEPA1/CEBPB/PIK3R1/CHRDL1/CRB2/GDF15/WT1/BMP2/SESN2/CXCL8/CFTR/WNT7A/SPHK1/NR3C1/DDIT4/KDR/VIM/PAQR8/FBXO32/THRA/LRRC32/LDLRAD4/SMAD7/NCOA5/OXTR/FIBIN/AQP1/SOCS1/FGFR2/INHBB/DPEP1/DLL1/HSD3B1/SOCS2/P2RY11/SCNN1G/DLL4/PTGFR/STAT4/APLN/ITGB2/PID1/ADRA2A/CITED1/WNT1/SCNN1B	47	BP
GO:0009887	animal organ morphogenesis	35/459	287/6969	0.000260607	0.000260607	0.0135712	AREG/STRA6/CEBPB/CRB2/WT1/BMP2/ID2/PRDM1/BMPR1B/NTN4/WNT7A/GCNT1/KDR/USH1G/SMAD7/GCNT4/PHEX/PIM1/SRSF6/MDFI/FGFR2/WNT11/DLL1/DLX2/HOXC4/AQP5/COL11A2/FRZB/DLL4/MMP20/HOXA11/MFRP/AQP3/LCTL/WNT1	35	BP
GO:0071345	cellular response to cytokine stimulus	30/459	232/6969	0.000260904	0.000260904	0.0135712	PDE2A/IRF1/IL6R/EREG/CHI3L1/CCL4/MT-2B/PCOLCE2/CCL5/CXCL8/SPHK1/PRLR/MX1/ZBP1/TNFSF18/F2RL1/SMAD7/PMM1/SOCS1/DUOX2/GFPT2/AIF1/LOC100510975/NOS2/RAB7B/STAT4/OSM/PID1/IFN-OMEGA-6/IFN-DELTA-8	30	BP
GO:0002455	humoral immune response mediated by circulating immunoglobulin	7/459	21/6969	0.000265351	0.000265351	0.0135712	C3/C5/CFB/C1S/C2/LOC100517145/ZP3	7	BP
GO:0048568	embryonic organ development	20/459	130/6969	0.000294735	0.000294735	0.0146887	STRA6/CEBPB/CRB2/ID2/CXCL8/PRDM1/KDR/ADM/USH1G/MDFI/FGFR2/WNT11/DLL1/TAL1/DLX2/HOXC4/FRZB/HOXA11/CITED1/WNT1	20	BP
GO:2000145	regulation of cell motility	31/459	245/6969	0.000305569	0.000305569	0.0146887	PLPP3/PIK3R1/EPHA1/CDKN1B/BMP2/CCL5/WNT7A/SPHK1/LAMA3/GCNT1/CCR7/KDR/F2RL1/RGCC/SPN/DUSP10/MMP7/MADCAM1/SELE/DPEP1/PLET1/RAC2/WNT11/AIF1/DLL4/TWIST2/CXCL14/DEFB1/DEFB1/ZP3/ADRA2A	31	BP
GO:0006954	inflammatory response	32/459	256/6969	0.000305933	0.000305933	0.0146887	SAA3/C3/PDE2A/CEBPB/C5/CHI3L1/CCL4/BMP2/CCL5/CXCL8/SLC39A8/S100A12/SPHK1/F2/CCR7/TLR3/S100A8/DUSP10/TYROBP/IL2RA/NLRP3/PROC/DPEP1/F3/LOC100517145/NOS2/LTB4R2/PTGFR/PTGER3/ZP3/CCR4/SCNN1B	32	BP
GO:0002685	regulation of leukocyte migration	12/459	58/6969	0.000317681	0.000317681	0.014937	PIK3R1/CCL5/GCNT1/CCR7/F2RL1/SPN/MADCAM1/SELE/RAC2/AIF1/CXCL14/ZP3	12	BP
GO:0040012	regulation of locomotion	32/459	257/6969	0.0003284	0.0003284	0.014937	PLPP3/PIK3R1/EPHA1/CDKN1B/BMP2/CCL5/CXCL8/WNT7A/SPHK1/LAMA3/GCNT1/CCR7/KDR/F2RL1/RGCC/SPN/DUSP10/MMP7/MADCAM1/SELE/DPEP1/PLET1/RAC2/WNT11/AIF1/DLL4/TWIST2/CXCL14/DEFB1/DEFB1/ZP3/ADRA2A	32	BP
GO:0040017	positive regulation of locomotion	22/459	151/6969	0.000330151	0.000330151	0.014937	PLPP3/PIK3R1/EPHA1/BMP2/CCL5/CXCL8/WNT7A/SPHK1/CCR7/KDR/F2RL1/MMP7/MADCAM1/PLET1/RAC2/AIF1/TWIST2/CXCL14/DEFB1/DEFB1/ZP3/ADRA2A	22	BP
GO:0072359	circulatory system development	34/459	280/6969	0.000345701	0.000345701	0.0153454	PLPP3/STRA6/CHI3L1/EPHA1/CRB2/WT1/CDKN1B/BMP2/CXCL8/PRDM1/WNT7A/SPHK1/KDR/ADM/SERPINE1/ESM1/RGCC/ANGPTL4/SMAD7/EPHB3/PIM1/ACKR3/NRARP/AQP1/NOX4/FGFR2/WNT11/DLL1/F3/TAL1/DLL4/APLN/CITED1/CLEC14A	34	BP
GO:0030098	lymphocyte differentiation	20/459	132/6969	0.000362478	0.000362478	0.0157922	IRF1/IL6R/PIK3R1/PRDM1/ST3GAL1/SPI1/CCR7/RSAD2/SMAD7/DUSP10/CD3E/NRARP/SOCS1/DLL1/DLL4/CDH17/STAT4/IFN-OMEGA-6/WNT1/IFN-DELTA-8	20	BP
GO:0001525	angiogenesis	21/459	143/6969	0.000402345	0.000402345	0.0170121	CHI3L1/EPHA1/CXCL8/WNT7A/SPHK1/KDR/ADM/SERPINE1/ESM1/RGCC/ANGPTL4/EPHB3/ACKR3/NRARP/AQP1/FGFR2/DLL1/F3/TAL1/DLL4/CLEC14A	21	BP
GO:0030334	regulation of cell migration	29/459	227/6969	0.000404941	0.000404941	0.0170121	PLPP3/PIK3R1/EPHA1/CDKN1B/BMP2/CCL5/WNT7A/SPHK1/LAMA3/GCNT1/CCR7/KDR/F2RL1/RGCC/SPN/DUSP10/MMP7/MADCAM1/SELE/DPEP1/PLET1/RAC2/WNT11/AIF1/DLL4/TWIST2/CXCL14/ZP3/ADRA2A	29	BP
GO:0009790	embryo development	35/459	294/6969	0.000413646	0.000413646	0.0170729	PLPP3/STRA6/CEBPB/CHRDL1/CRB2/WT1/BMP2/ID2/CXCL8/PRDM1/CSF2/SEMA4C/WNT7A/LAMA3/KDR/ADM/USH1G/MDFI/NRARP/MAFF/FGFR2/ENDOG/HOXC6/WNT11/DLL1/TAL1/DLX2/HOXC4/FRZB/DLL4/HOXA11/APLN/ZP3/CITED1/WNT1	35	BP
GO:0051336	regulation of hydrolase activity	31/459	250/6969	0.000436787	0.000436787	0.0173674	SERPING1/CCL4/RASA4B/EPHA1/CRB2/SLPI/BMP2/OAS1/CCL5/EGLN3/SERPINE1/TIMP2/F2RL1/S100A8/ANGPTL4/EPHB3/RAPGEFL1/RCAN1/CALCR/APOC3/NLRP3/DPEP1/RECK/WNT11/F3/RASGRP4/RGS14/UPTI/SERPINA7/SERPINB7/EPHA3	31	BP
GO:0006898	receptor-mediated endocytosis	12/459	60/6969	0.000441955	0.000441955	0.0173674	CLU/CACNG7/TFRC/CXCL8/ADM/GRK3/USH1G/ACKR3/FCGR3A/APOC3/APLN/ITGB2	12	BP
GO:0071495	cellular response to endogenous stimulus	42/459	376/6969	0.000442926	0.000442926	0.0173674	PDE2A/PMEPA1/CEBPB/PIK3R1/CHRDL1/CRB2/GDF15/WT1/BMP2/SESN2/CXCL8/CFTR/WNT7A/SPHK1/NR3C1/DDIT4/KDR/VIM/FBXO32/THRA/LRRC32/LDLRAD4/SMAD7/NCOA5/OXTR/AQP1/SOCS1/FGFR2/INHBB/DPEP1/DLL1/SOCS2/P2RY11/SCNN1G/DLL4/PTGFR/APLN/PID1/ADRA2A/CITED1/WNT1/SCNN1B	42	BP
GO:0050900	leukocyte migration	17/459	105/6969	0.000451384	0.000451384	0.0174089	PIK3R1/CCL4/CCL5/CXCL8/GCNT1/CCR7/F2RL1/S100A8/SPN/MADCAM1/SELE/DPEP1/JAML/RAC2/AIF1/CXCL14/ZP3	17	BP
GO:0007162	negative regulation of cell adhesion	13/459	69/6969	0.000475719	0.000475719	0.0180515	IRF1/CEBPB/PIK3R1/BMP2/RND1/RGCC/LRRC32/SMAD7/NRARP/SOCS1/PLET1/VSIR/WNT1	13	BP
GO:0002687	positive regulation of leukocyte migration	9/459	37/6969	0.000509503	0.000509503	0.0187293	PIK3R1/CCL5/CCR7/F2RL1/MADCAM1/RAC2/AIF1/CXCL14/ZP3	9	BP
GO:1901654	response to ketone	9/459	37/6969	0.000509503	0.000509503	0.0187293	CFTR/DDIT4/FBXO32/FIBIN/AQP1/HSD3B1/SCNN1G/PTGFR/SCNN1B	9	BP
GO:0006958	complement activation, classical pathway	6/459	17/6969	0.000523149	0.000523149	0.018935	C3/C5/CFB/C1S/C2/LOC100517145	6	BP
GO:0045595	regulation of cell differentiation	44/459	403/6969	0.000531591	0.000531591	0.018949	IRF1/EREG/CEBPB/PIK3R1/CRB2/CDKN1B/BMP2/WIF1/ID2/PRDM1/WNT7A/SPI1/KDR/ADM/RGCC/SMAD7/DUSP10/PIM1/SRSF6/NRARP/SOCS1/MAFF/RND2/FGFR2/FOXA2/PROC/ISLR2/C1QL4/BCAN/DLL1/CD101/TAL1/DLX2/SOCS2/GPR3/FRZB/DLL4/RAB7B/GNB3/HOXA11/TWIST2/CXCL14/CITED1/WNT1	44	BP
GO:2000147	positive regulation of cell motility	21/459	147/6969	0.000586682	0.000586682	0.0206007	PLPP3/PIK3R1/EPHA1/BMP2/CCL5/WNT7A/SPHK1/CCR7/KDR/F2RL1/MMP7/MADCAM1/PLET1/RAC2/AIF1/TWIST2/CXCL14/DEFB1/DEFB1/ZP3/ADRA2A	21	BP
GO:0030097	hemopoiesis	33/459	278/6969	0.000634827	0.000634827	0.0215955	IRF1/IL6R/CEBPB/CASP3/PIK3R1/BMP2/PRDM1/CSF2/ST3GAL1/SPI1/CCR7/KDR/F2RL1/RSAD2/SMAD7/DUSP10/PIM1/CD3E/NRARP/SOCS1/TYROBP/CALCR/DLL1/CD101/TAL1/DLL4/RAB7B/CDH17/STAT4/IFN-OMEGA-6/WNT1/KLF1/IFN-DELTA-8	33	BP
GO:0036230	granulocyte activation	5/459	12/6969	0.000651729	0.000651729	0.0215955	CXCL8/F2RL1/FCGR3A/TYROBP/SCNN1B	5	BP
GO:0042119	neutrophil activation	5/459	12/6969	0.000651729	0.000651729	0.0215955	CXCL8/F2RL1/FCGR3A/TYROBP/SCNN1B	5	BP
GO:0050891	multicellular organismal-level water homeostasis	5/459	12/6969	0.000651729	0.000651729	0.0215955	CFTR/AQP1/SCNN1G/AQP3/SCNN1B	5	BP
GO:0009968	negative regulation of signal transduction	39/459	348/6969	0.000664744	0.000664744	0.0217208	PDE2A/PMEPA1/CLU/CHRDL1/CISH/RASA4B/GDF15/BMP2/SESN2/PPP1R10/CXCL8/SLC39A8/DHX58/EGFL7/DDIT4/ADM/F2RL1/LDLRAD4/SMAD7/NCOA5/DUSP10/ACKR3/NRARP/SOCS1/RCAN1/NLRP3/ENDOG/C1QL4/WNT11/DLX2/LOC100510975/SOCS2/FRZB/DLL4/RAB7B/RGS14/APLN/PID1/WNT1	39	BP
GO:0030593	neutrophil chemotaxis	8/459	31/6969	0.000681427	0.000681427	0.0219609	CCL4/CCL5/CXCL8/CCR7/S100A8/DPEP1/JAML/RAC2	8	BP
GO:0002684	positive regulation of immune system process	34/459	291/6969	0.000702401	0.000702401	0.022331	C3/IRF1/EREG/CFD/SERPING1/C5/PIK3R1/CCL5/CD59/TFRC/CFB/DHX58/ZBP1/SPI1/CCR7/TLR3/F2RL1/RGCC/RSAD2/DUSP10/MADCAM1/SOCS1/TYROBP/C1S/C2/KCNN4/RAC2/AIF1/CD101/LOC100517145/RAB7B/AQP3/CXCL14/ZP3	34	BP
GO:0009725	response to hormone	26/459	202/6969	0.000713559	0.000713559	0.0223832	PIK3R1/GDF15/WT1/SESN2/WNT7A/NR3C1/DDIT4/PAQR8/FBXO32/THRA/NCOA5/OXTR/FIBIN/AQP1/SOCS1/INHBB/DPEP1/HSD3B1/SOCS2/SCNN1G/PTGFR/STAT4/PID1/ADRA2A/CITED1/SCNN1B	26	BP
GO:0071384	cellular response to corticosteroid stimulus	6/459	18/6969	0.000741531	0.000741531	0.0229546	NR3C1/DDIT4/FBXO32/AQP1/SCNN1G/SCNN1B	6	BP
GO:0050878	regulation of body fluid levels	16/459	102/6969	0.000940358	0.000940358	0.0280132	CFTR/F2/ADM/F2RL1/THBD/AQP1/FOXA2/PROC/KCNN4/F3/SOCS2/AQP5/SCNN1G/AQP3/ADRA2A/SCNN1B	16	BP
GO:0030198	extracellular matrix organization	13/459	74/6969	0.000952574	0.000952574	0.0280132	ADAMTS1/WT1/BMP2/SLC39A8/NTN4/RGCC/MMP7/MMP25/AEBP1/COL11A2/MMP20/FMOD/ADAMTS15	13	BP
GO:0043062	extracellular structure organization	13/459	74/6969	0.000952574	0.000952574	0.0280132	ADAMTS1/WT1/BMP2/SLC39A8/NTN4/RGCC/MMP7/MMP25/AEBP1/COL11A2/MMP20/FMOD/ADAMTS15	13	BP
GO:0045229	external encapsulating structure organization	13/459	74/6969	0.000952574	0.000952574	0.0280132	ADAMTS1/WT1/BMP2/SLC39A8/NTN4/RGCC/MMP7/MMP25/AEBP1/COL11A2/MMP20/FMOD/ADAMTS15	13	BP
GO:0061756	leukocyte adhesion to vascular endothelial cell	5/459	13/6969	0.00100216	0.00100216	0.0288035	SLC39A8/GCNT1/MADCAM1/SELE/ITGB2	5	BP
GO:1903037	regulation of leukocyte cell-cell adhesion	15/459	93/6969	0.00100393	0.00100393	0.0288035	IRF1/CEBPB/TFRC/GCNT1/CCR7/LRRC32/SMAD7/DUSP10/NRARP/SELE/SOCS1/AIF1/VSIR/ITGB2/ZP3	15	BP
GO:0010648	negative regulation of cell communication	41/459	380/6969	0.00104191	0.00104191	0.0295328	PDE2A/PMEPA1/CLU/CHRDL1/CISH/RASA4B/GDF15/BMP2/SESN2/PPP1R10/CXCL8/SLC39A8/DHX58/EGFL7/DDIT4/ADM/F2RL1/LDLRAD4/SMAD7/NCOA5/DUSP10/ACKR3/NRARP/SOCS1/RCAN1/INHBB/NLRP3/ENDOG/C1QL4/WNT11/DLX2/LOC100510975/SOCS2/FRZB/DLL4/RAB7B/RGS14/APLN/PID1/ADRA2A/WNT1	41	BP
GO:0048646	anatomical structure formation involved in morphogenesis	37/459	333/6969	0.00106899	0.00106899	0.0299397	STRA6/CHI3L1/EPHA1/CRB2/GDF15/WT1/BMP2/CXCL8/SEMA4C/WNT7A/SPHK1/KDR/ADM/SERPINE1/ESM1/RGCC/CEND1/ANGPTL4/EPHB3/PIM1/ACKR3/NRARP/AQP1/FGFR2/TYROBP/WNT11/DLL1/F3/TAL1/SPACA1/DLL4/MMP20/HOXA11/ZP3/WNT1/CLEC14A/ADAMTS15	37	BP
GO:0023057	negative regulation of signaling	41/459	381/6969	0.00109714	0.00109714	0.0300912	PDE2A/PMEPA1/CLU/CHRDL1/CISH/RASA4B/GDF15/BMP2/SESN2/PPP1R10/CXCL8/SLC39A8/DHX58/EGFL7/DDIT4/ADM/F2RL1/LDLRAD4/SMAD7/NCOA5/DUSP10/ACKR3/NRARP/SOCS1/RCAN1/INHBB/NLRP3/ENDOG/C1QL4/WNT11/DLX2/LOC100510975/SOCS2/FRZB/DLL4/RAB7B/RGS14/APLN/PID1/ADRA2A/WNT1	41	BP
GO:0048871	multicellular organismal-level homeostasis	27/459	219/6969	0.00110483	0.00110483	0.0300912	CEBPB/CASP3/CRB2/GDF15/CHST3/SLC39A8/CFTR/CCR7/KDR/ACP5/USH1G/GCNT4/CYBRD1/AQP1/FCGR3A/NOX4/DLL1/TAL1/COL11A2/GPR3/SCNN1G/ELOVL3/AQP3/CCR4/KLF1/SCNN1B/CYTL1	27	BP
GO:0022408	negative regulation of cell-cell adhesion	10/459	49/6969	0.00111277	0.00111277	0.0300912	IRF1/CEBPB/BMP2/RGCC/LRRC32/SMAD7/NRARP/SOCS1/VSIR/WNT1	10	BP
GO:0009100	glycoprotein metabolic process	20/459	145/6969	0.00123062	0.00123062	0.0328998	CHST3/BMP2/B3GNT7/SLC39A8/BMPR1B/GALNT15/ST3GAL1/GCNT1/CCR7/PXYLP1/PMM1/BGN/ST8SIA4/MAN1A1/ST8SIA2/LOC100513844/GALNT16/GAL3ST2/MGAT4C/CYTL1	20	BP
GO:1990266	neutrophil migration	8/459	34/6969	0.00131692	0.00131692	0.0348115	CCL4/CCL5/CXCL8/CCR7/S100A8/DPEP1/JAML/RAC2	8	BP
GO:0051384	response to glucocorticoid	6/459	20/6969	0.00138282	0.00138282	0.0361474	NR3C1/DDIT4/FBXO32/FIBIN/AQP1/HSD3B1	6	BP
GO:0009101	glycoprotein biosynthetic process	18/459	126/6969	0.00142069	0.00142069	0.0362897	CHST3/B3GNT7/SLC39A8/BMPR1B/GALNT15/ST3GAL1/GCNT1/CCR7/PXYLP1/PMM1/ST8SIA4/MAN1A1/ST8SIA2/LOC100513844/GALNT16/GAL3ST2/MGAT4C/CYTL1	18	BP
GO:0140962	multicellular organismal-level chemical homeostasis	7/459	27/6969	0.00143454	0.00143454	0.0362897	CFTR/KDR/CYBRD1/AQP1/SCNN1G/AQP3/SCNN1B	7	BP
GO:1901655	cellular response to ketone	7/459	27/6969	0.00143454	0.00143454	0.0362897	CFTR/DDIT4/FBXO32/AQP1/SCNN1G/PTGFR/SCNN1B	7	BP
GO:0002366	leukocyte activation involved in immune response	15/459	97/6969	0.00156017	0.00156017	0.0384866	IL6R/TFRC/ST3GAL1/TNFSF18/F2RL1/SMAD7/TYROBP/RAC2/DLL1/PTGDS/CDH17/STAT4/IFN-OMEGA-6/IFN-DELTA-8/SCNN1B	15	BP
GO:0009612	response to mechanical stimulus	8/459	35/6969	0.0016107	0.0016107	0.0384866	PDE2A/IRF1/STRA6/CHI3L1/ETV1/USP53/AQP1/WNT11	8	BP
GO:0031623	receptor internalization	8/459	35/6969	0.0016107	0.0016107	0.0384866	CACNG7/TFRC/CXCL8/ADM/GRK3/ACKR3/APLN/ITGB2	8	BP
GO:0045598	regulation of fat cell differentiation	9/459	43/6969	0.00162268	0.00162268	0.0384866	CEBPB/BMP2/WIF1/DUSP10/PIM1/C1QL4/FRZB/GNB3/WNT1	9	BP
GO:0045766	positive regulation of angiogenesis	9/459	43/6969	0.00162268	0.00162268	0.0384866	CHI3L1/EPHA1/CXCL8/SPHK1/KDR/ADM/AQP1/DLL1/F3	9	BP
GO:1904018	positive regulation of vasculature development	9/459	43/6969	0.00162268	0.00162268	0.0384866	CHI3L1/EPHA1/CXCL8/SPHK1/KDR/ADM/AQP1/DLL1/F3	9	BP
GO:0030335	positive regulation of cell migration	19/459	138/6969	0.00165225	0.00165225	0.0384866	PLPP3/PIK3R1/EPHA1/BMP2/CCL5/WNT7A/SPHK1/CCR7/KDR/F2RL1/MMP7/MADCAM1/PLET1/RAC2/AIF1/TWIST2/CXCL14/ZP3/ADRA2A	19	BP
GO:0050673	epithelial cell proliferation	19/459	138/6969	0.00165225	0.00165225	0.0384866	AREG/EREG/CEBPB/CDKN1B/BMP2/ID2/OVOL1/CCL5/WNT7A/EGFL7/KDR/RGCC/DUSP10/SRSF6/NRARP/FGFR2/F3/DLL4/APLN	19	BP
GO:0050863	regulation of T cell activation	15/459	98/6969	0.00173376	0.00173376	0.0399891	IRF1/CEBPB/TFRC/PRDM1/CCR7/LRRC32/SPN/SMAD7/DUSP10/NRARP/SOCS1/RAC2/AIF1/VSIR/ZP3	15	BP
GO:0048589	developmental growth	21/459	160/6969	0.00177603	0.00177603	0.0405304	AREG/STRA6/GDF15/WT1/CDKN1B/CSF2/WNT7A/ADM/SMAD7/DUSP10/PIM1/RND2/FGFR2/MAP1B/ISLR2/WNT11/DLL1/SOCS2/HOXA11/ZP3/SCNN1B	21	BP
GO:1901700	response to oxygen-containing compound	42/459	403/6969	0.00179326	0.00179326	0.0405304	AREG/PDE2A/CEBPB/PIK3R1/RASA4B/SLPI/GDF15/CDKN1B/SESN2/CXCL8/CFTR/SYT12/SPHK1/DDIT4/CCR7/VIM/FBXO32/S100A8/NCOA5/DUSP10/PIM1/FIBIN/CYP7A1/AQP1/NOX4/SOCS1/INHBB/DUOX2/DPEP1/HSD3B1/SOCS2/P2RY11/NOS2/SCNN1G/PTGFR/STAT4/AQP3/PID1/ADRA2A/CITED1/EPHA3/SCNN1B	42	BP
GO:0014070	response to organic cyclic compound	22/459	171/6969	0.00180891	0.00180891	0.0405304	AREG/PDE2A/CDKN1B/BMP2/CFTR/NR3C1/DDIT4/PAQR8/FBXO32/PIM1/FIBIN/AQP1/DUOX2/HSD3B1/SOCS2/P2RY11/SCNN1G/PTGFR/CITED1/IFN-OMEGA-6/IFN-DELTA-8/SCNN1B	22	BP
GO:0050776	regulation of immune response	29/459	250/6969	0.0019123	0.0019123	0.042083	C3/IRF1/EREG/CFD/SERPING1/C5/CD59/TFRC/CFB/DHX58/ZBP1/CCR7/TLR3/F2RL1/RGCC/RSAD2/SMAD7/DUSP10/PIANP/TYROBP/C1S/C2/KCNN4/RAC2/LOC100517145/RAB7B/VSIR/ZP3/HCST	29	BP
GO:0002263	cell activation involved in immune response	15/459	99/6969	0.00192319	0.00192319	0.042083	IL6R/TFRC/ST3GAL1/TNFSF18/F2RL1/SMAD7/TYROBP/RAC2/DLL1/PTGDS/CDH17/STAT4/IFN-OMEGA-6/IFN-DELTA-8/SCNN1B	15	BP
GO:0002443	leukocyte mediated immunity	16/459	109/6969	0.00193187	0.00193187	0.042083	C3/C5/TFRC/CFB/F2RL1/RSAD2/SMAD7/TYROBP/C1S/C2/RAC2/LOC100517145/PRF1/PTGDS/ZP3/SCNN1B	16	BP
GO:0007423	sensory organ development	20/459	151/6969	0.00202892	0.00202892	0.0437918	STRA6/CHRDL1/CRB2/WT1/CDKN1B/BMP2/PRDM1/KDR/USH1G/FGFR2/DLL1/DLX2/AQP5/FRZB/DLL4/MFRP/LCTL/CXCL14/WNT1/CYTL1	20	BP
GO:0048585	negative regulation of response to stimulus	45/459	443/6969	0.00207525	0.00207525	0.0439955	PDE2A/PMEPA1/CLU/SERPING1/CHRDL1/CISH/RASA4B/GDF15/BMP2/SESN2/PPP1R10/CD59/CXCL8/SLC39A8/DHX58/EGFL7/DDIT4/ADM/SERPINE1/F2RL1/LDLRAD4/SMAD7/NCOA5/DUSP10/ACKR3/NRARP/SOCS1/RCAN1/NLRP3/PROC/ENDOG/C1QL4/WNT11/AIF1/DLX2/LOC100510975/SOCS2/FRZB/DLL4/RAB7B/RGS14/APLN/PID1/ADRA2A/WNT1	45	BP
GO:0009967	positive regulation of signal transduction	41/459	394/6969	0.00208784	0.00208784	0.0439955	SAA3/C3/IL6R/CLU/PIK3R1/CHI3L1/CCL4/CRB2/GDF15/BMP2/SESN2/CCL5/FAM53B/S100A12/SEMA4C/WNT7A/SPHK1/DHX58/ZBP1/CCR7/KDR/F2RL1/ESM1/S100A8/GADD45B/RSAD2/ACKR3/NRARP/NOX4/SOCS1/FGFR2/LURAP1L/KCNN4/PTGDR2/WNT11/DLL1/F3/RASGRP4/DLL4/ADRA2A/WNT1	41	BP
GO:0048546	digestive tract morphogenesis	5/459	15/6969	0.00209446	0.00209446	0.0439955	STRA6/ID2/EPHB3/FGFR2/WNT11	5	BP
GO:0006897	endocytosis	22/459	174/6969	0.00226206	0.00226206	0.0464075	CLU/CACNG7/TFRC/CXCL8/SPHK1/ADM/F2RL1/GRK3/USH1G/DNM1/ACKR3/FCGR3A/TYROBP/APOC3/EPN3/DLL1/AIF1/RAB7B/APLN/ITGB2/RHOV/EPHA3	22	BP
GO:0010647	positive regulation of cell communication	45/459	445/6969	0.00226847	0.00226847	0.0464075	SAA3/C3/IL6R/CLU/PIK3R1/CHI3L1/CCL4/CACNG7/CRB2/GDF15/BMP2/SESN2/CCL5/FAM53B/S100A12/SEMA4C/SYT12/WNT7A/SPHK1/DHX58/ZBP1/CCR7/KDR/F2RL1/ESM1/S100A8/GADD45B/RSAD2/ACKR3/NRARP/NOX4/SOCS1/FGFR2/INHBB/LURAP1L/KCNN4/PTGDR2/WNT11/DLL1/F3/RASGRP4/DLL4/RGS14/ADRA2A/WNT1	45	BP
GO:0023056	positive regulation of signaling	45/459	445/6969	0.00226847	0.00226847	0.0464075	SAA3/C3/IL6R/CLU/PIK3R1/CHI3L1/CCL4/CACNG7/CRB2/GDF15/BMP2/SESN2/CCL5/FAM53B/S100A12/SEMA4C/SYT12/WNT7A/SPHK1/DHX58/ZBP1/CCR7/KDR/F2RL1/ESM1/S100A8/GADD45B/RSAD2/ACKR3/NRARP/NOX4/SOCS1/FGFR2/INHBB/LURAP1L/KCNN4/PTGDR2/WNT11/DLL1/F3/RASGRP4/DLL4/RGS14/ADRA2A/WNT1	45	BP
GO:0071621	granulocyte chemotaxis	8/459	37/6969	0.00235254	0.00235254	0.0477126	CCL4/CCL5/CXCL8/CCR7/S100A8/DPEP1/JAML/RAC2	8	BP
GO:0001570	vasculogenesis	6/459	22/6969	0.00237823	0.00237823	0.0478213	WT1/WNT7A/KDR/ADM/ACKR3/CITED1	6	BP
GO:0008285	negative regulation of cell population proliferation	27/459	231/6969	0.00243101	0.00243101	0.0484685	EREG/CEBPB/C1H18orf54/WT1/CDKN1B/BMP2/OVOL1/IFIT3/BMPR1B/RGCC/LRRC32/CEND1/SMAD7/DUSP10/ACKR3/ZBTB49/NOX4/TYROBP/C1QL4/PTGDR2/WNT11/DLL1/AIF1/GPR3/FRZB/DLL4/APLN	27	BP
GO:0060429	epithelium development	34/459	313/6969	0.00247184	0.00247184	0.0488684	AREG/PDE2A/STRA6/CEBPB/CASP3/CRB2/WT1/CDKN1B/BMP2/ID2/PRDM1/NTN4/SEMA4C/WNT7A/KDR/ADM/F2RL1/SMAD7/DUSP10/SRSF6/NRARP/MAFF/FGFR2/MAP1B/PROC/KRT10/PLET1/WNT11/DLL1/FRZB/DLL4/HOXA11/CERS3/WNT1	34	BP
GO:0002253	activation of immune response	19/459	143/6969	0.00250915	0.00250915	0.0491926	C3/IRF1/CFD/SERPING1/C5/CD59/CFB/DHX58/CCR7/TLR3/F2RL1/RGCC/RSAD2/TYROBP/C1S/C2/KCNN4/LOC100517145/RAB7B	19	BP
GO:0007167	enzyme-linked receptor protein signaling pathway	31/459	278/6969	0.00253196	0.00253196	0.0492295	AREG/EREG/PMEPA1/PIK3R1/CHRDL1/EPHA1/CRB2/GDF15/BMP2/PLAT/KDR/ESM1/LRRC32/LDLRAD4/SMAD7/NCOA5/EPHB3/SOCS1/FGFR2/IGFBP4/INHBB/DLL1/F3/SOCS2/MUC20/APLN/PID1/CITED1/WNT1/CLEC14A/EPHA3	31	BP
GO:0007186	G protein-coupled receptor signaling pathway	30/459	267/6969	0.00263413	0.00263413	0.0505101	C3/AREG/PSAP/CISH/CCL4/CCL5/CXCL8/GPR87/ADM/F2RL1/GNG3/OXTR/HCAR1/CALCR/APOC3/EDN1/RAC2/PTGDR2/GLRB/P2RY11/GPR3/LTB4R2/MC3R/PTGFR/RGS14/TMEM116/GNB3/PTGER3/APLN/ADRA2A	30	BP
GO:0051130	positive regulation of cellular component organization	31/459	279/6969	0.00267729	0.00267729	0.0505101	PLTP/EREG/CLU/PIK3R1/EPHA1/GDF15/CDKN1B/BMP2/PLEK2/PPP1R10/WNT7A/SPHK1/KDR/F2RL1/RGCC/EPHB3/CHCHD10/RND2/TYROBP/ENDOG/ISLR2/RAC2/WNT11/DLL1/TAL1/CDH17/SLITRK2/APLN/ITGB2/WNT1/EPHA3	31	BP
GO:0050868	negative regulation of T cell activation	7/459	30/6969	0.0027693	0.0027693	0.0505101	IRF1/CEBPB/LRRC32/SMAD7/NRARP/SOCS1/VSIR	7	BP
GO:0010466	negative regulation of peptidase activity	10/459	55/6969	0.00277729	0.00277729	0.0505101	SERPING1/CRB2/SLPI/SERPINE1/TIMP2/DPEP1/RECK/UPTI/SERPINA7/SERPINB7	10	BP
GO:0001822	kidney development	13/459	83/6969	0.00280123	0.00280123	0.0505101	STRA6/WT1/BMP2/OVOL1/PRDM1/GCNT1/SMAD7/GCNT4/FGFR2/WNT11/DLL1/HOXA11/WNT1	13	BP
GO:0030217	T cell differentiation	13/459	83/6969	0.00280123	0.00280123	0.0505101	IRF1/IL6R/PRDM1/CCR7/RSAD2/SMAD7/DUSP10/CD3E/NRARP/SOCS1/DLL4/STAT4/WNT1	13	BP
GO:0051250	negative regulation of lymphocyte activation	8/459	38/6969	0.00281204	0.00281204	0.0505101	IRF1/CEBPB/LRRC32/SMAD7/NRARP/SOCS1/TYROBP/VSIR	8	BP
GO:0032941	secretion by tissue	4/459	10/6969	0.00283399	0.00283399	0.0505101	AQP1/KCNN4/AQP5/SCNN1B	4	BP
GO:0044331	cell-cell adhesion mediated by cadherin	4/459	10/6969	0.00283399	0.00283399	0.0505101	RGCC/CDH24/CDH17/CDH19	4	BP
GO:0048512	circadian behavior	4/459	10/6969	0.00283399	0.00283399	0.0505101	ID2/USP2/MC3R/PTGDS	4	BP
GO:0048566	embryonic digestive tract development	4/459	10/6969	0.00283399	0.00283399	0.0505101	STRA6/ID2/CXCL8/FGFR2	4	BP
GO:0042044	fluid transport	5/459	16/6969	0.00288365	0.00288365	0.0510087	CFTR/AQP1/AQP5/AQP3/SCNN1B	5	BP
GO:0007169	transmembrane receptor protein tyrosine kinase signaling pathway	23/459	189/6969	0.00298918	0.00298918	0.0524808	AREG/EREG/PIK3R1/EPHA1/GDF15/BMP2/PLAT/KDR/ESM1/NCOA5/EPHB3/SOCS1/FGFR2/IGFBP4/DLL1/F3/SOCS2/MUC20/APLN/PID1/WNT1/CLEC14A/EPHA3	23	BP
GO:0002683	negative regulation of immune system process	16/459	115/6969	0.00336991	0.00336991	0.0584398	IRF1/SERPING1/CEBPB/PIK3R1/CD59/DHX58/F2RL1/LRRC32/SMAD7/DUSP10/NRARP/SOCS1/TYROBP/DLL1/RAB7B/VSIR	16	BP
GO:0060993	kidney morphogenesis	7/459	31/6969	0.00337827	0.00337827	0.0584398	WT1/BMP2/GCNT1/GCNT4/WNT11/HOXA11/WNT1	7	BP
GO:0001763	morphogenesis of a branching structure	13/459	85/6969	0.00346993	0.00346993	0.0587299	AREG/WT1/BMP2/PRDM1/NTN4/KDR/ADM/NRARP/FGFR2/DLX2/DLL4/HOXA11/WNT1	13	BP
GO:0048638	regulation of developmental growth	13/459	85/6969	0.00346993	0.00346993	0.0587299	GDF15/WT1/CDKN1B/CSF2/SMAD7/DUSP10/PIM1/RND2/FGFR2/ISLR2/DLL1/SOCS2/ZP3	13	BP
GO:0072001	renal system development	13/459	85/6969	0.00346993	0.00346993	0.0587299	STRA6/WT1/BMP2/OVOL1/PRDM1/GCNT1/SMAD7/GCNT4/FGFR2/WNT11/DLL1/HOXA11/WNT1	13	BP
GO:0051216	cartilage development	11/459	66/6969	0.00354453	0.00354453	0.0595642	BMP2/BMPR1B/WNT7A/SMAD7/BGN/DLX2/HOXC4/COL11A2/FRZB/HOXA11/CYTL1	11	BP
GO:0040007	growth	26/459	226/6969	0.00361206	0.00361206	0.0602684	AREG/STRA6/MT-2B/GDF15/WT1/CDKN1B/SESN2/SERTAD1/CSF2/WNT7A/SPHK1/ADM/SMAD7/DUSP10/PIM1/RND2/FGFR2/MAP1B/ISLR2/WNT11/DLL1/SOCS2/FRZB/HOXA11/ZP3/SCNN1B	26	BP
GO:0009798	axis specification	6/459	24/6969	0.00383411	0.00383411	0.0635229	CHRDL1/WT1/WNT7A/NRARP/DLL1/WNT1	6	BP
GO:0048592	eye morphogenesis	8/459	40/6969	0.00393868	0.00393868	0.0639053	STRA6/CRB2/PRDM1/KDR/DLL1/AQP5/MFRP/LCTL	8	BP
GO:0050921	positive regulation of chemotaxis	8/459	40/6969	0.00393868	0.00393868	0.0639053	CCL5/CXCL8/CCR7/KDR/F2RL1/RAC2/AIF1/CXCL14	8	BP
GO:0097530	granulocyte migration	8/459	40/6969	0.00393868	0.00393868	0.0639053	CCL4/CCL5/CXCL8/CCR7/S100A8/DPEP1/JAML/RAC2	8	BP
GO:0034330	cell junction organization	20/459	160/6969	0.00402082	0.00402082	0.0644872	PIK3R1/CHRDL1/WNT7A/KDR/F2RL1/SMAD7/LHFPL4/EPHB3/CDH24/CHCHD10/CLDN6/GLRB/WNT11/CDH17/SLITRK5/CBLN3/CDH19/SLITRK2/CLDN22/EPHA3	20	BP
GO:0048593	camera-type eye morphogenesis	7/459	32/6969	0.00408419	0.00408419	0.0644872	STRA6/CRB2/PRDM1/KDR/DLL1/AQP5/LCTL	7	BP
GO:0061041	regulation of wound healing	7/459	32/6969	0.00408419	0.00408419	0.0644872	F2/SERPINE1/F2RL1/SRSF6/FOXA2/PROC/ADRA2A	7	BP
GO:1903038	negative regulation of leukocyte cell-cell adhesion	7/459	32/6969	0.00408419	0.00408419	0.0644872	IRF1/CEBPB/LRRC32/SMAD7/NRARP/SOCS1/VSIR	7	BP
GO:0097529	myeloid leukocyte migration	10/459	58/6969	0.0041513	0.0041513	0.0649483	PIK3R1/CCL4/CCL5/CXCL8/CCR7/S100A8/DPEP1/JAML/RAC2/AIF1	10	BP
GO:0002920	regulation of humoral immune response	4/459	11/6969	0.00422382	0.00422382	0.0649483	SERPING1/CD59/CCR7/ZP3	4	BP
GO:0007622	rhythmic behavior	4/459	11/6969	0.00422382	0.00422382	0.0649483	ID2/USP2/MC3R/PTGDS	4	BP
GO:0043113	receptor clustering	4/459	11/6969	0.00422382	0.00422382	0.0649483	CHRDL1/LHFPL4/MADCAM1/GLRB	4	BP
GO:0048729	tissue morphogenesis	22/459	184/6969	0.00452637	0.00452637	0.0691486	AREG/CRB2/WT1/BMP2/NTN4/SEMA4C/WNT7A/GCNT1/KDR/ADM/SMAD7/GCNT4/NRARP/FGFR2/PLET1/WNT11/DLL1/TAL1/FRZB/DLL4/HOXA11/WNT1	22	BP
GO:0048699	generation of neurons	36/459	350/6969	0.00466203	0.00466203	0.0707615	CHL1/CEBPB/MEGF9/CASP3/CRB2/BMP2/ID2/RND1/ETV1/PRDM1/NTN4/WNT7A/CEND1/USH1G/EPHB3/NYAP1/RND2/FGFR2/MAP1B/FOXA2/ISLR2/BCAN/WNT11/DLL1/TAL1/KIF5C/DLX2/SOCS2/DLL4/SLITRK5/SLITRK2/STMN4/MFRP/WNT1/CCR4/EPHA3	36	BP
GO:0006029	proteoglycan metabolic process	6/459	25/6969	0.0047698	0.0047698	0.0714751	CHST3/BMP2/BMPR1B/PXYLP1/BGN/CYTL1	6	BP
GO:0007156	homophilic cell adhesion via plasma membrane adhesion molecules	6/459	25/6969	0.0047698	0.0047698	0.0714751	CHL1/CDHR2/CDH24/CDH13/CDH17/CDH19	6	BP
GO:0001657	ureteric bud development	7/459	33/6969	0.0048964	0.0048964	0.0719964	WT1/BMP2/SMAD7/FGFR2/WNT11/HOXA11/WNT1	7	BP
GO:0072163	mesonephric epithelium development	7/459	33/6969	0.0048964	0.0048964	0.0719964	WT1/BMP2/SMAD7/FGFR2/WNT11/HOXA11/WNT1	7	BP
GO:0072164	mesonephric tubule development	7/459	33/6969	0.0048964	0.0048964	0.0719964	WT1/BMP2/SMAD7/FGFR2/WNT11/HOXA11/WNT1	7	BP
GO:0002694	regulation of leukocyte activation	19/459	152/6969	0.00498872	0.00498872	0.0728983	IRF1/CEBPB/TFRC/PRDM1/SPHK1/SPI1/CCR7/F2RL1/LRRC32/SPN/SMAD7/DUSP10/NRARP/SOCS1/TYROBP/RAC2/AIF1/VSIR/ZP3	19	BP
GO:0045444	fat cell differentiation	11/459	69/6969	0.0050377	0.0050377	0.0731596	CEBPB/BMP2/WIF1/DUSP10/PIM1/SOCS1/INHBB/C1QL4/FRZB/GNB3/WNT1	11	BP
GO:0071695	anatomical structure maturation	12/459	79/6969	0.0051841	0.0051841	0.0740847	REC8/BMP2/RND1/CFTR/NTN4/KDR/CEND1/TAL1/GPR3/DEFB1/DEFB1/WNT1	12	BP
GO:0001654	eye development	13/459	89/6969	0.00519587	0.00519587	0.0740847	STRA6/CHRDL1/CRB2/WT1/CDKN1B/PRDM1/KDR/DLL1/DLX2/AQP5/DLL4/MFRP/LCTL	13	BP
GO:0048562	embryonic organ morphogenesis	13/459	89/6969	0.00519587	0.00519587	0.0740847	STRA6/CRB2/ID2/USH1G/MDFI/FGFR2/WNT11/DLL1/DLX2/HOXC4/FRZB/HOXA11/WNT1	13	BP
GO:0051249	regulation of lymphocyte activation	17/459	131/6969	0.00528615	0.00528615	0.0749178	IRF1/CEBPB/TFRC/PRDM1/SPI1/CCR7/LRRC32/SPN/SMAD7/DUSP10/NRARP/SOCS1/TYROBP/RAC2/AIF1/VSIR/ZP3	17	BP
GO:0032870	cellular response to hormone stimulus	19/459	153/6969	0.00535896	0.00535896	0.0754949	PIK3R1/GDF15/WT1/NR3C1/DDIT4/FBXO32/THRA/NCOA5/OXTR/AQP1/SOCS1/INHBB/DPEP1/SOCS2/SCNN1G/PTGFR/PID1/ADRA2A/SCNN1B	19	BP
GO:0050678	regulation of epithelial cell proliferation	15/459	110/6969	0.00539922	0.00539922	0.0756094	CDKN1B/BMP2/OVOL1/CCL5/WNT7A/EGFL7/KDR/RGCC/DUSP10/SRSF6/NRARP/FGFR2/F3/DLL4/APLN	15	BP
GO:0051093	negative regulation of developmental process	27/459	245/6969	0.00550855	0.00550855	0.076684	IRF1/EREG/PIK3R1/GDF15/WT1/CDKN1B/BMP2/WNT7A/SERPINE1/RGCC/SMAD7/DUSP10/SRSF6/NRARP/SOCS1/FOXA2/C1QL4/WNT11/DLL1/DLX2/SOCS2/GPR3/FRZB/TWIST2/CXCL14/CITED1/WNT1	27	BP
GO:0010038	response to metal ion	11/459	70/6969	0.0056332	0.0056332	0.0779579	ACO1/RASA4B/MT-2B/CDKN1B/SLC39A8/SYT12/FIBIN/CYBRD1/AQP1/DPEP1/HVCN1	11	BP
GO:0048598	embryonic morphogenesis	20/459	165/6969	0.00569928	0.00569928	0.0781434	PLPP3/STRA6/CRB2/ID2/SEMA4C/WNT7A/ADM/USH1G/MDFI/FGFR2/WNT11/DLL1/TAL1/DLX2/HOXC4/FRZB/DLL4/HOXA11/APLN/WNT1	20	BP
GO:0150063	visual system development	13/459	90/6969	0.00572021	0.00572021	0.0781434	STRA6/CHRDL1/CRB2/WT1/CDKN1B/PRDM1/KDR/DLL1/DLX2/AQP5/DLL4/MFRP/LCTL	13	BP
GO:0043010	camera-type eye development	12/459	80/6969	0.00574625	0.00574625	0.0781434	STRA6/CRB2/WT1/CDKN1B/PRDM1/KDR/DLL1/DLX2/AQP5/DLL4/MFRP/LCTL	12	BP
GO:0001823	mesonephros development	7/459	34/6969	0.00582442	0.00582442	0.0783012	WT1/BMP2/SMAD7/FGFR2/WNT11/HOXA11/WNT1	7	BP
GO:0034341	response to type II interferon	7/459	34/6969	0.00582442	0.00582442	0.0783012	IRF1/CCL4/CCL5/AIF1/NOS2/RAB7B/CITED1	7	BP
GO:0034332	adherens junction organization	4/459	12/6969	0.00600986	0.00600986	0.0790345	SMAD7/CDH24/CDH17/CDH19	4	BP
GO:0045581	negative regulation of T cell differentiation	4/459	12/6969	0.00600986	0.00600986	0.0790345	IRF1/SMAD7/NRARP/SOCS1	4	BP
GO:0070633	transepithelial transport	4/459	12/6969	0.00600986	0.00600986	0.0790345	CFTR/AQP1/RHCG/SCNN1B	4	BP
GO:0050679	positive regulation of epithelial cell proliferation	10/459	61/6969	0.00601334	0.00601334	0.0790345	BMP2/CCL5/WNT7A/EGFL7/KDR/SRSF6/NRARP/FGFR2/F3/APLN	10	BP
GO:0002695	negative regulation of leukocyte activation	8/459	43/6969	0.00624527	0.00624527	0.0811757	IRF1/CEBPB/LRRC32/SMAD7/NRARP/SOCS1/TYROBP/VSIR	8	BP
GO:0072073	kidney epithelium development	8/459	43/6969	0.00624527	0.00624527	0.0811757	WT1/BMP2/SMAD7/FGFR2/WNT11/DLL1/HOXA11/WNT1	8	BP
GO:0030182	neuron differentiation	34/459	332/6969	0.0062986	0.0062986	0.0814192	CHL1/CEBPB/MEGF9/CASP3/CRB2/BMP2/ID2/RND1/ETV1/PRDM1/NTN4/WNT7A/CEND1/USH1G/EPHB3/NYAP1/RND2/FGFR2/MAP1B/FOXA2/ISLR2/WNT11/DLL1/TAL1/KIF5C/DLX2/SOCS2/DLL4/SLITRK5/SLITRK2/STMN4/MFRP/WNT1/EPHA3	34	BP
GO:0090596	sensory organ morphogenesis	12/459	81/6969	0.00635573	0.00635573	0.0817087	STRA6/CRB2/PRDM1/KDR/USH1G/FGFR2/DLL1/AQP5/FRZB/MFRP/LCTL/WNT1	12	BP
GO:0050778	positive regulation of immune response	23/459	201/6969	0.00642398	0.00642398	0.0821373	C3/IRF1/EREG/CFD/SERPING1/C5/CD59/TFRC/CFB/DHX58/ZBP1/CCR7/TLR3/F2RL1/RGCC/RSAD2/TYROBP/C1S/C2/KCNN4/LOC100517145/RAB7B/ZP3	23	BP
GO:0007389	pattern specification process	16/459	123/6969	0.00655852	0.00655852	0.0834043	CHRDL1/CRB2/WT1/BMP2/WNT7A/HES4/NRARP/FGFR2/HOXC6/WNT11/DLL1/DLX2/HOXC4/DLL4/HOXA11/WNT1	16	BP
GO:0045165	cell fate commitment	14/459	102/6969	0.00667549	0.00667549	0.0844353	IL6R/BMP2/ID2/PRDM1/WNT7A/KDR/FGFR2/WNT11/DLL1/TAL1/DLX2/DLL4/HOXA11/WNT1	14	BP
GO:0048880	sensory system development	13/459	92/6969	0.00689544	0.00689544	0.086751	STRA6/CHRDL1/CRB2/WT1/CDKN1B/PRDM1/KDR/DLL1/DLX2/AQP5/DLL4/MFRP/LCTL	13	BP
GO:0051346	negative regulation of hydrolase activity	12/459	82/6969	0.00701521	0.00701521	0.0873238	SERPING1/CRB2/SLPI/SERPINE1/TIMP2/ANGPTL4/APOC3/DPEP1/RECK/UPTI/SERPINA7/SERPINB7	12	BP
GO:0061448	connective tissue development	12/459	82/6969	0.00701521	0.00701521	0.0873238	WT1/BMP2/BMPR1B/WNT7A/SMAD7/BGN/DLX2/HOXC4/COL11A2/FRZB/HOXA11/CYTL1	12	BP
GO:0046683	response to organophosphorus	6/459	27/6969	0.00712842	0.00712842	0.088266	PDE2A/CFTR/AQP1/DUOX2/P2RY11/CITED1	6	BP
GO:0030595	leukocyte chemotaxis	11/459	73/6969	0.00775757	0.00775757	0.0955534	CCL4/CCL5/CXCL8/CCR7/F2RL1/S100A8/DPEP1/JAML/RAC2/AIF1/CXCL14	11	BP
GO:0032103	positive regulation of response to external stimulus	20/459	170/6969	0.00791538	0.00791538	0.0958817	PDE2A/IRF1/EREG/CEBPB/CCL5/CXCL8/DHX58/ZBP1/CCR7/KDR/TLR3/F2RL1/S100A8/RSAD2/TYROBP/RAC2/AIF1/RAB7B/CXCL14/ZP3	20	BP
GO:0051248	negative regulation of protein metabolic process	29/459	276/6969	0.00796212	0.00796212	0.0958817	PLPP3/CLU/SERPING1/EPHA1/CRB2/SLPI/WT1/CDKN1B/BMP2/SESN2/ENC1/SERPINE1/TIMP2/GADD45B/SMAD7/DUSP10/PAIP2B/SOCS1/INHBB/DPEP1/RECK/NOS2/ZC3H12D/RGS14/UPTI/SERPINA7/PID1/WNT1/SERPINB7	29	BP
GO:0002062	chondrocyte differentiation	7/459	36/6969	0.00806635	0.00806635	0.0958817	BMP2/BMPR1B/WNT7A/SMAD7/COL11A2/HOXA11/CYTL1	7	BP
GO:0009064	glutamine family amino acid metabolic process	7/459	36/6969	0.00806635	0.00806635	0.0958817	ARG1/SLC39A8/GFPT2/NAGS/SLC7A7/NOS2/ASS1	7	BP
GO:2000242	negative regulation of reproductive process	7/459	36/6969	0.00806635	0.00806635	0.0958817	WT1/CDKN1B/OVOL1/PLAT/PTGDR2/GPR3/ZP3	7	BP
GO:0007589	body fluid secretion	5/459	20/6969	0.00822448	0.00822448	0.0958817	AQP1/KCNN4/SOCS2/AQP5/SCNN1B	5	BP
GO:0045600	positive regulation of fat cell differentiation	5/459	20/6969	0.00822448	0.00822448	0.0958817	CEBPB/BMP2/WIF1/PIM1/FRZB	5	BP
GO:0048844	artery morphogenesis	5/459	20/6969	0.00822448	0.00822448	0.0958817	STRA6/PRDM1/SMAD7/WNT11/DLL4	5	BP
GO:0006833	water transport	4/459	13/6969	0.0082355	0.0082355	0.0958817	CFTR/AQP1/AQP5/AQP3	4	BP
GO:0061036	positive regulation of cartilage development	4/459	13/6969	0.0082355	0.0082355	0.0958817	BMP2/BMPR1B/SMAD7/HOXA11	4	BP
GO:1900744	regulation of p38MAPK cascade	4/459	13/6969	0.0082355	0.0082355	0.0958817	BMP2/SPHK1/GADD45B/DUSP10	4	BP
GO:0019722	calcium-mediated signaling	8/459	45/6969	0.00827328	0.00827328	0.0958817	SPHK1/KDR/RCAN1/PTGDR2/P2RY11/PTGFR/DEFB1/DEFB1	8	BP
GO:0002690	positive regulation of leukocyte chemotaxis	6/459	28/6969	0.00857996	0.00857996	0.0985736	CCL5/CCR7/F2RL1/RAC2/AIF1/CXCL14	6	BP
GO:0045765	regulation of angiogenesis	11/459	74/6969	0.00858936	0.00858936	0.0985736	CHI3L1/EPHA1/CXCL8/SPHK1/KDR/ADM/SERPINE1/RGCC/AQP1/DLL1/F3	11	BP
GO:0042391	regulation of membrane potential	13/459	95/6969	0.00900894	0.00900894	0.102165	KCNJ5/SLC39A8/CFTR/WNT7A/KCNK5/KDR/SCN3B/CHCHD10/USP53/CHRNA3/KCNN4/GLRB/PID1	13	BP
GO:0040008	regulation of growth	19/459	161/6969	0.00920744	0.00920744	0.102165	MT-2B/GDF15/WT1/CDKN1B/SESN2/SERTAD1/CSF2/SPHK1/SMAD7/DUSP10/PIM1/RND2/FGFR2/ISLR2/WNT11/DLL1/SOCS2/FRZB/ZP3	19	BP
GO:0019221	cytokine-mediated signaling pathway	18/459	150/6969	0.00939108	0.00939108	0.102165	IRF1/IL6R/EREG/CCL4/CCL5/CXCL8/SPHK1/PRLR/ZBP1/TNFSF18/F2RL1/SOCS1/DUOX2/LOC100510975/STAT4/OSM/IFN-OMEGA-6/IFN-DELTA-8	18	BP
GO:0010951	negative regulation of endopeptidase activity	7/459	37/6969	0.00939957	0.00939957	0.102165	SERPING1/CRB2/SERPINE1/DPEP1/RECK/SERPINA7/SERPINB7	7	BP
GO:0042310	vasoconstriction	7/459	37/6969	0.00939957	0.00939957	0.102165	ADM/F2RL1/OXTR/EDN1/ADRA2A/AVP/SCNN1B	7	BP
GO:0042476	odontogenesis	7/459	37/6969	0.00939957	0.00939957	0.102165	BMP2/PHEX/FGFR2/DLX2/AQP5/MMP20/AQP3	7	BP
GO:0046632	alpha-beta T cell differentiation	7/459	37/6969	0.00939957	0.00939957	0.102165	IRF1/IL6R/PRDM1/RSAD2/SMAD7/SOCS1/STAT4	7	BP
GO:0019932	second-messenger-mediated signaling	10/459	65/6969	0.00943957	0.00943957	0.102165	PDE2A/SPHK1/KDR/AQP1/RCAN1/PTGDR2/P2RY11/PTGFR/DEFB1/DEFB1	10	BP
GO:0001936	regulation of endothelial cell proliferation	8/459	46/6969	0.00945526	0.00945526	0.102165	BMP2/EGFL7/KDR/RGCC/NRARP/F3/DLL4/APLN	8	BP
GO:0016064	immunoglobulin mediated immune response	8/459	46/6969	0.00945526	0.00945526	0.102165	C3/C5/TFRC/CFB/C1S/C2/LOC100517145/ZP3	8	BP
GO:0046631	alpha-beta T cell activation	8/459	46/6969	0.00945526	0.00945526	0.102165	IRF1/IL6R/PRDM1/RSAD2/SMAD7/SOCS1/VSIR/STAT4	8	BP
GO:0071248	cellular response to metal ion	8/459	46/6969	0.00945526	0.00945526	0.102165	RASA4B/MT-2B/CDKN1B/SLC39A8/SYT12/AQP1/DPEP1/HVCN1	8	BP
GO:0045861	negative regulation of proteolysis	11/459	75/6969	0.00948862	0.00948862	0.102165	SERPING1/CRB2/SLPI/SERPINE1/TIMP2/DPEP1/RECK/UPTI/SERPINA7/WNT1/SERPINB7	11	BP
GO:0003002	regionalization	15/459	117/6969	0.00951025	0.00951025	0.102165	CRB2/WT1/BMP2/WNT7A/HES4/NRARP/FGFR2/HOXC6/WNT11/DLL1/DLX2/HOXC4/DLL4/HOXA11/WNT1	15	BP
GO:0051090	regulation of DNA-binding transcription factor activity	16/459	128/6969	0.00956153	0.00956153	0.102249	PLPP3/ID1/CLU/CEBPB/BMP2/ID2/SPHK1/RGCC/SMAD7/PIM1/FOXA2/FANK1/RAB7B/TCEAL7/WNT1/CYTL1	16	BP
GO:0060284	regulation of cell development	24/459	220/6969	0.00972195	0.00972195	0.103494	IRF1/CEBPB/PIK3R1/BMP2/PRDM1/WNT7A/SPI1/SMAD7/DUSP10/NRARP/SOCS1/RND2/PROC/ISLR2/BCAN/DLL1/CD101/TAL1/DLX2/GPR3/FRZB/DLL4/RAB7B/HOXA11	24	BP
GO:0060326	cell chemotaxis	13/459	96/6969	0.00981634	0.00981634	0.104028	CCL4/CCL5/CXCL8/CCR7/KDR/F2RL1/S100A8/DPEP1/JAML/RAC2/AIF1/CXCL14/DEFB1	13	BP
GO:0022008	neurogenesis	39/459	406/6969	0.0102314	0.0102314	0.106511	CHL1/PLPP3/CEBPB/MEGF9/CASP3/CRB2/BMP2/ID2/RND1/ETV1/PRDM1/NTN4/WNT7A/S100A8/CEND1/USH1G/DUSP10/EPHB3/NYAP1/RND2/FGFR2/MAP1B/FOXA2/ISLR2/BCAN/WNT11/DLL1/TAL1/KIF5C/DLX2/SOCS2/DLL4/SLITRK5/SLITRK2/STMN4/MFRP/WNT1/CCR4/EPHA3	39	BP
GO:0014074	response to purine-containing compound	6/459	29/6969	0.0102317	0.0102317	0.106511	PDE2A/CFTR/AQP1/DUOX2/P2RY11/CITED1	6	BP
GO:0061053	somite development	6/459	29/6969	0.0102317	0.0102317	0.106511	CRB2/NRARP/WNT11/DLL1/FRZB/WNT1	6	BP
GO:0072080	nephron tubule development	6/459	29/6969	0.0102317	0.0102317	0.106511	WT1/BMP2/WNT11/DLL1/HOXA11/WNT1	6	BP
GO:0002285	lymphocyte activation involved in immune response	11/459	76/6969	0.0104588	0.0104588	0.10792	IL6R/TFRC/ST3GAL1/TNFSF18/F2RL1/SMAD7/DLL1/CDH17/STAT4/IFN-OMEGA-6/IFN-DELTA-8	11	BP
GO:1901342	regulation of vasculature development	11/459	76/6969	0.0104588	0.0104588	0.10792	CHI3L1/EPHA1/CXCL8/SPHK1/KDR/ADM/SERPINE1/RGCC/AQP1/DLL1/F3	11	BP
GO:0021700	developmental maturation	13/459	97/6969	0.0106792	0.0106792	0.108138	CHRDL1/REC8/BMP2/RND1/CFTR/NTN4/KDR/CEND1/TAL1/GPR3/DEFB1/DEFB1/WNT1	13	BP
GO:0070371	ERK1 and ERK2 cascade	13/459	97/6969	0.0106792	0.0106792	0.108138	SAA3/CHI3L1/CCL4/BMP2/CCL5/CSF2/KDR/F2RL1/DUSP10/ACKR3/NOX4/FGFR2/C1QL4	13	BP
GO:0019724	B cell mediated immunity	8/459	47/6969	0.0107586	0.0107586	0.108138	C3/C5/TFRC/CFB/C1S/C2/LOC100517145/ZP3	8	BP
GO:0048639	positive regulation of developmental growth	8/459	47/6969	0.0107586	0.0107586	0.108138	WT1/SMAD7/PIM1/RND2/FGFR2/ISLR2/DLL1/ZP3	8	BP
GO:0050866	negative regulation of cell activation	8/459	47/6969	0.0107586	0.0107586	0.108138	IRF1/CEBPB/LRRC32/SMAD7/NRARP/SOCS1/TYROBP/VSIR	8	BP
GO:0045620	negative regulation of lymphocyte differentiation	4/459	14/6969	0.0109396	0.0109396	0.108138	IRF1/SMAD7/NRARP/SOCS1	4	BP
GO:0045744	negative regulation of G protein-coupled receptor signaling pathway	4/459	14/6969	0.0109396	0.0109396	0.108138	CXCL8/ADM/RGS14/APLN	4	BP
GO:0050654	chondroitin sulfate proteoglycan metabolic process	4/459	14/6969	0.0109396	0.0109396	0.108138	CHST3/PXYLP1/BGN/CYTL1	4	BP
GO:0060563	neuroepithelial cell differentiation	4/459	14/6969	0.0109396	0.0109396	0.108138	BMP2/MAP1B/WNT11/DLL1	4	BP
GO:0071260	cellular response to mechanical stimulus	4/459	14/6969	0.0109396	0.0109396	0.108138	PDE2A/IRF1/AQP1/WNT11	4	BP
GO:0043066	negative regulation of apoptotic process	26/459	247/6969	0.0113887	0.0113887	0.112091	CHL1/CLU/CEBPB/PIK3R1/WT1/CDKN1B/PPP1R10/CCL5/IFIT3/BMPR1B/WNT7A/SPHK1/ST3GAL1/KDR/ANGPTL4/PIM1/ACKR3/AQP1/PROC/DPEP1/FANK1/DLL1/LYPD3/PTGFR/CITED1/WNT1	26	BP
GO:0048839	inner ear development	9/459	57/6969	0.0114348	0.0114348	0.112091	CDKN1B/BMP2/USH1G/FGFR2/DLL1/FRZB/CXCL14/WNT1/CYTL1	9	BP
GO:1902105	regulation of leukocyte differentiation	11/459	77/6969	0.0115034	0.0115034	0.112296	IRF1/CEBPB/PIK3R1/PRDM1/SPI1/SMAD7/DUSP10/NRARP/SOCS1/CD101/TAL1	11	BP
GO:0007219	Notch signaling pathway	10/459	67/6969	0.0116319	0.0116319	0.112615	CDKN1B/BMP2/EGFL7/NRARP/NOTCH4/DLL1/DLX2/DLL4/CFAP58/WNT1	10	BP
GO:0070374	positive regulation of ERK1 and ERK2 cascade	10/459	67/6969	0.0116319	0.0116319	0.112615	SAA3/CHI3L1/CCL4/BMP2/CCL5/KDR/F2RL1/ACKR3/NOX4/FGFR2	10	BP
GO:1901701	cellular response to oxygen-containing compound	31/459	309/6969	0.0118018	0.0118018	0.113607	PDE2A/CEBPB/PIK3R1/RASA4B/GDF15/CDKN1B/SESN2/CXCL8/CFTR/SYT12/SPHK1/DDIT4/VIM/FBXO32/NCOA5/PIM1/CYP7A1/AQP1/NOX4/SOCS1/INHBB/DPEP1/SOCS2/P2RY11/NOS2/SCNN1G/PTGFR/PID1/ADRA2A/EPHA3/SCNN1B	31	BP
GO:0034329	cell junction assembly	14/459	109/6969	0.0118309	0.0118309	0.113607	WNT7A/KDR/SMAD7/LHFPL4/EPHB3/CDH24/CLDN6/WNT11/CDH17/SLITRK5/CDH19/SLITRK2/CLDN22/EPHA3	14	BP
GO:0001892	embryonic placenta development	6/459	30/6969	0.0120973	0.0120973	0.113842	CEBPB/PRDM1/ADM/MDFI/FGFR2/CITED1	6	BP
GO:0001938	positive regulation of endothelial cell proliferation	6/459	30/6969	0.0120973	0.0120973	0.113842	BMP2/EGFL7/KDR/NRARP/F3/APLN	6	BP
GO:0002526	acute inflammatory response	6/459	30/6969	0.0120973	0.0120973	0.113842	SAA3/F2/CCR7/NLRP3/F3/ZP3	6	BP
GO:0061326	renal tubule development	6/459	30/6969	0.0120973	0.0120973	0.113842	WT1/BMP2/WNT11/DLL1/HOXA11/WNT1	6	BP
GO:0071346	cellular response to type II interferon	6/459	30/6969	0.0120973	0.0120973	0.113842	IRF1/CCL4/CCL5/AIF1/NOS2/RAB7B	6	BP
GO:0001935	endothelial cell proliferation	8/459	48/6969	0.0121902	0.0121902	0.114259	BMP2/EGFL7/KDR/RGCC/NRARP/F3/DLL4/APLN	8	BP
GO:0060675	ureteric bud morphogenesis	5/459	22/6969	0.01253	0.01253	0.115227	WT1/BMP2/WNT11/HOXA11/WNT1	5	BP
GO:0072078	nephron tubule morphogenesis	5/459	22/6969	0.01253	0.01253	0.115227	WT1/BMP2/WNT11/HOXA11/WNT1	5	BP
GO:0072171	mesonephric tubule morphogenesis	5/459	22/6969	0.01253	0.01253	0.115227	WT1/BMP2/WNT11/HOXA11/WNT1	5	BP
GO:0007586	digestion	7/459	39/6969	0.0125383	0.0125383	0.115227	ACO1/AQP1/CLPSL2/KCNN4/AQP5/PTGER3/CLPS	7	BP
GO:0048565	digestive tract development	7/459	39/6969	0.0125383	0.0125383	0.115227	STRA6/ID2/CXCL8/PRDM1/EPHB3/FGFR2/WNT11	7	BP
GO:0007264	small GTPase mediated signal transduction	16/459	132/6969	0.0126761	0.0126761	0.116039	RASA4B/RND1/F2RL1/RGL1/CTNNAL1/RAPGEFL1/RND2/APOC3/RASGRP1/RASGEF1B/RAC2/AIF1/RASGRP4/RASGRP2/RAB39B/RHOV	16	BP
GO:0009952	anterior/posterior pattern specification	10/459	68/6969	0.0128627	0.0128627	0.116389	CRB2/WT1/BMP2/HES4/NRARP/HOXC6/DLL1/HOXC4/HOXA11/WNT1	10	BP
GO:0043583	ear development	10/459	68/6969	0.0128627	0.0128627	0.116389	STRA6/CDKN1B/BMP2/USH1G/FGFR2/DLL1/FRZB/CXCL14/WNT1/CYTL1	10	BP
GO:0045926	negative regulation of growth	10/459	68/6969	0.0128627	0.0128627	0.116389	MT-2B/GDF15/WT1/CDKN1B/SESN2/SERTAD1/DUSP10/WNT11/SOCS2/FRZB	10	BP
GO:0050865	regulation of cell activation	19/459	167/6969	0.0133523	0.0133523	0.120357	IRF1/CEBPB/TFRC/PRDM1/SPHK1/SPI1/CCR7/F2RL1/LRRC32/SPN/SMAD7/DUSP10/NRARP/SOCS1/TYROBP/RAC2/AIF1/VSIR/ZP3	19	BP
GO:0051607	defense response to virus	15/459	122/6969	0.0137308	0.0137308	0.122827	IRF1/OAS1/OAS2/IFIT3/ISG20/MX1/DHX58/DDIT4/ZBP1/F2RL1/RSAD2/RAB7B/IFNB1/IFN-OMEGA-6/IFN-DELTA-8	15	BP
GO:0140546	defense response to symbiont	15/459	122/6969	0.0137308	0.0137308	0.122827	IRF1/OAS1/OAS2/IFIT3/ISG20/MX1/DHX58/DDIT4/ZBP1/F2RL1/RSAD2/RAB7B/IFNB1/IFN-OMEGA-6/IFN-DELTA-8	15	BP
GO:0061138	morphogenesis of a branching epithelium	11/459	79/6969	0.0138296	0.0138296	0.123243	AREG/WT1/BMP2/NTN4/KDR/ADM/NRARP/FGFR2/DLL4/HOXA11/WNT1	11	BP
GO:0001816	cytokine production	25/459	239/6969	0.0139326	0.0139326	0.123643	IRF1/IL6R/EREG/CEBPB/PIK3R1/CHI3L1/CSF2/SPHK1/DHX58/CCR7/F2RL1/RGCC/LRRC32/RSAD2/SMAD7/SOCS1/TYROBP/INHBB/WNT11/DLL1/AIF1/NOS2/RAB7B/ZP3/ADRA2A	25	BP
GO:0021587	cerebellum morphogenesis	4/459	15/6969	0.014156	0.014156	0.123643	WNT7A/CEND1/DLL1/WNT1	4	BP
GO:0038066	p38MAPK cascade	4/459	15/6969	0.014156	0.014156	0.123643	BMP2/SPHK1/GADD45B/DUSP10	4	BP
GO:0001501	skeletal system development	17/459	145/6969	0.0141869	0.0141869	0.123643	BMP2/BMPR1B/WNT7A/KDR/SMAD7/BGN/MDFI/FGFR2/HOXC6/WNT11/DLX2/HOXC4/COL11A2/FRZB/HOXA11/WNT1/CYTL1	17	BP
GO:0034612	response to tumor necrosis factor	10/459	69/6969	0.014189	0.014189	0.123643	CHI3L1/CCL4/CCL5/CXCL8/SPHK1/TNFSF18/F2RL1/ENDOG/LOC100510975/PID1	10	BP
GO:0008593	regulation of Notch signaling pathway	6/459	31/6969	0.0141899	0.0141899	0.123643	EGFL7/NRARP/DLL1/DLX2/DLL4/WNT1	6	BP
GO:0055123	digestive system development	7/459	40/6969	0.0143625	0.0143625	0.124685	STRA6/ID2/CXCL8/PRDM1/EPHB3/FGFR2/WNT11	7	BP
GO:0043009	chordate embryonic development	21/459	192/6969	0.0146116	0.0146116	0.126382	CEBPB/CRB2/BMP2/PRDM1/CSF2/SEMA4C/ADM/MDFI/NRARP/MAFF/FGFR2/ENDOG/HOXC6/WNT11/DLL1/DLX2/HOXC4/HOXA11/ZP3/CITED1/WNT1	21	BP
GO:0043086	negative regulation of catalytic activity	19/459	169/6969	0.015022	0.015022	0.129455	SERPING1/EPHA1/CRB2/SLPI/CDKN1B/BMP2/SERPINE1/TIMP2/ANGPTL4/GADD45B/SMAD7/DUSP10/APOC3/DPEP1/RECK/RGS14/UPTI/SERPINA7/SERPINB7	19	BP
GO:0022409	positive regulation of cell-cell adhesion	11/459	80/6969	0.0151183	0.0151183	0.129574	PLPP3/TFRC/GCNT1/CCR7/SMAD7/DUSP10/SELE/SOCS1/AIF1/ITGB2/ZP3	11	BP
GO:0048708	astrocyte differentiation	5/459	23/6969	0.0151657	0.0151657	0.129574	PLPP3/BMP2/S100A8/DLL1/TAL1	5	BP
GO:0043069	negative regulation of programmed cell death	26/459	253/6969	0.0152011	0.0152011	0.129574	CHL1/CLU/CEBPB/PIK3R1/WT1/CDKN1B/PPP1R10/CCL5/IFIT3/BMPR1B/WNT7A/SPHK1/ST3GAL1/KDR/ANGPTL4/PIM1/ACKR3/AQP1/PROC/DPEP1/FANK1/DLL1/LYPD3/PTGFR/CITED1/WNT1	26	BP
GO:0045597	positive regulation of cell differentiation	23/459	217/6969	0.0155066	0.0155066	0.131702	CEBPB/CRB2/BMP2/WIF1/SPI1/KDR/ADM/RGCC/SMAD7/DUSP10/PIM1/SOCS1/RND2/PROC/ISLR2/BCAN/CD101/TAL1/DLX2/SOCS2/FRZB/RAB7B/HOXA11	23	BP
GO:0070372	regulation of ERK1 and ERK2 cascade	12/459	91/6969	0.0156637	0.0156637	0.132558	SAA3/CHI3L1/CCL4/BMP2/CCL5/KDR/F2RL1/DUSP10/ACKR3/NOX4/FGFR2/C1QL4	12	BP
GO:0030100	regulation of endocytosis	9/459	60/6969	0.0157924	0.0157924	0.133168	CLU/SPHK1/F2RL1/USH1G/APOC3/DLL1/APLN/ITGB2/EPHA3	9	BP
GO:0052547	regulation of peptidase activity	14/459	113/6969	0.0159315	0.0159315	0.13386	SERPING1/CRB2/SLPI/EGLN3/SERPINE1/TIMP2/S100A8/NLRP3/DPEP1/RECK/F3/UPTI/SERPINA7/SERPINB7	14	BP
GO:1903034	regulation of response to wounding	7/459	41/6969	0.0163685	0.0163685	0.137043	F2/SERPINE1/F2RL1/SRSF6/FOXA2/PROC/ADRA2A	7	BP
GO:0009628	response to abiotic stimulus	25/459	243/6969	0.0168771	0.0168771	0.1408	PDE2A/IRF1/STRA6/PIK3R1/CHI3L1/BMP2/ID2/ETV1/USP2/EGLN3/DDIT4/RGCC/OPN4/USP53/AQP1/HVCN1/DDB2/WNT11/AQP5/NOS2/SCNN1G/RCVRN/AQP3/LXN/SCNN1B	25	BP
GO:0002460	adaptive immune response based on somatic recombination of immune receptors built from immunoglobulin superfamily domains	12/459	92/6969	0.016979	0.016979	0.141149	C3/IL6R/C5/TFRC/CFB/RSAD2/SMAD7/C1S/C2/LOC100517145/STAT4/ZP3	12	BP
GO:0009792	embryo development ending in birth or egg hatching	21/459	195/6969	0.0171618	0.0171618	0.142167	CEBPB/CRB2/BMP2/PRDM1/CSF2/SEMA4C/ADM/MDFI/NRARP/MAFF/FGFR2/ENDOG/HOXC6/WNT11/DLL1/DLX2/HOXC4/HOXA11/ZP3/CITED1/WNT1	21	BP
GO:0071356	cellular response to tumor necrosis factor	9/459	61/6969	0.017485	0.017485	0.144336	CHI3L1/CCL4/CCL5/CXCL8/SPHK1/TNFSF18/F2RL1/LOC100510975/PID1	9	BP
GO:0021575	hindbrain morphogenesis	4/459	16/6969	0.0179134	0.0179134	0.144728	WNT7A/CEND1/DLL1/WNT1	4	BP
GO:0045123	cellular extravasation	4/459	16/6969	0.0179134	0.0179134	0.144728	GCNT1/MADCAM1/SELE/JAML	4	BP
GO:0046530	photoreceptor cell differentiation	4/459	16/6969	0.0179134	0.0179134	0.144728	CRB2/PRDM1/DLX2/MFRP	4	BP
GO:0046626	regulation of insulin receptor signaling pathway	4/459	16/6969	0.0179134	0.0179134	0.144728	PIK3R1/NCOA5/SOCS1/PID1	4	BP
GO:0071385	cellular response to glucocorticoid stimulus	4/459	16/6969	0.0179134	0.0179134	0.144728	NR3C1/DDIT4/FBXO32/AQP1	4	BP
GO:1901605	alpha-amino acid metabolic process	11/459	82/6969	0.017964	0.017964	0.144728	AASS/ARG1/SLC39A8/GCAT/NOX4/GFPT2/DPEP1/NAGS/SLC7A7/NOS2/ASS1	11	BP
GO:0001655	urogenital system development	5/459	24/6969	0.0181477	0.0181477	0.144728	CDKN1B/EPHB3/FGFR2/WNT11/AMH	5	BP
GO:0046634	regulation of alpha-beta T cell activation	5/459	24/6969	0.0181477	0.0181477	0.144728	IRF1/PRDM1/SMAD7/SOCS1/VSIR	5	BP
GO:0061333	renal tubule morphogenesis	5/459	24/6969	0.0181477	0.0181477	0.144728	WT1/BMP2/WNT11/HOXA11/WNT1	5	BP
GO:0072088	nephron epithelium morphogenesis	5/459	24/6969	0.0181477	0.0181477	0.144728	WT1/BMP2/WNT11/HOXA11/WNT1	5	BP
GO:0045580	regulation of T cell differentiation	6/459	33/6969	0.0191055	0.0191055	0.151341	IRF1/PRDM1/SMAD7/DUSP10/NRARP/SOCS1	6	BP
GO:0072009	nephron epithelium development	6/459	33/6969	0.0191055	0.0191055	0.151341	WT1/BMP2/WNT11/DLL1/HOXA11/WNT1	6	BP
GO:0048545	response to steroid hormone	9/459	62/6969	0.0193061	0.0193061	0.152142	NR3C1/DDIT4/PAQR8/FBXO32/FIBIN/AQP1/HSD3B1/SCNN1G/SCNN1B	9	BP
GO:0071241	cellular response to inorganic substance	8/459	52/6969	0.019336	0.019336	0.152142	RASA4B/MT-2B/CDKN1B/SLC39A8/SYT12/AQP1/DPEP1/HVCN1	8	BP
GO:0007409	axonogenesis	13/459	105/6969	0.0198748	0.0198748	0.15586	CHL1/MEGF9/ETV1/WNT7A/EPHB3/RND2/FGFR2/MAP1B/ISLR2/KIF5C/SLITRK5/SLITRK2/EPHA3	13	BP
GO:0051050	positive regulation of transport	22/459	210/6969	0.0199805	0.0199805	0.156169	C3/PLTP/CLU/CEBPB/PIK3R1/BMP2/LIPG/F2RL1/SCN3B/RGCC/S100A8/CHCHD10/AQP1/INHBB/KCNN4/DLL1/MYOM1/FXYD2/APLN/ITGB2/ZP3/ADRA2A	22	BP
GO:0002009	morphogenesis of an epithelium	17/459	151/6969	0.0204885	0.0204885	0.159609	AREG/WT1/BMP2/NTN4/SEMA4C/WNT7A/KDR/ADM/NRARP/FGFR2/PLET1/WNT11/DLL1/FRZB/DLL4/HOXA11/WNT1	17	BP
GO:0007043	cell-cell junction assembly	7/459	43/6969	0.0209607	0.0209607	0.160143	SMAD7/CDH24/CLDN6/WNT11/CDH17/CDH19/CLDN22	7	BP
GO:0006935	chemotaxis	16/459	140/6969	0.021245	0.021245	0.160143	CCL4/CCL5/CXCL8/CCR7/KDR/F2RL1/S100A8/ACKR3/DPEP1/JAML/RAC2/PTGDR2/AIF1/CXCL14/DEFB1/CCR4	16	BP
GO:0043410	positive regulation of MAPK cascade	16/459	140/6969	0.021245	0.021245	0.160143	SAA3/CHI3L1/CCL4/GDF15/BMP2/CCL5/SEMA4C/WNT7A/SPHK1/KDR/F2RL1/GADD45B/ACKR3/NOX4/FGFR2/ADRA2A	16	BP
GO:0044089	positive regulation of cellular component biogenesis	16/459	140/6969	0.021245	0.021245	0.160143	PLTP/PIK3R1/EPHA1/CDKN1B/PLEK2/WNT7A/KDR/F2RL1/RGCC/EPHB3/RAC2/WNT11/TAL1/CDH17/SLITRK2/WNT1	16	BP
GO:0048469	cell maturation	9/459	63/6969	0.0212608	0.0212608	0.160143	REC8/RND1/CFTR/NTN4/KDR/TAL1/GPR3/DEFB1/DEFB1	9	BP
GO:0060562	epithelial tube morphogenesis	13/459	106/6969	0.021348	0.021348	0.160143	AREG/WT1/BMP2/SEMA4C/KDR/ADM/NRARP/FGFR2/WNT11/DLL1/DLL4/HOXA11/WNT1	13	BP
GO:0019216	regulation of lipid metabolic process	12/459	95/6969	0.0214253	0.0214253	0.160143	SAA3/C3/PSAP/BMP2/ID2/SPHK1/CYP7A1/HCAR1/APOC3/LOC100510975/GNB3/ADRA2A	12	BP
GO:0019229	regulation of vasoconstriction	5/459	25/6969	0.0214922	0.0214922	0.160143	ADM/F2RL1/OXTR/EDN1/ADRA2A	5	BP
GO:0021549	cerebellum development	5/459	25/6969	0.0214922	0.0214922	0.160143	SEMA4C/WNT7A/CEND1/DLL1/WNT1	5	BP
GO:0030512	negative regulation of transforming growth factor beta receptor signaling pathway	5/459	25/6969	0.0214922	0.0214922	0.160143	PMEPA1/BMP2/LDLRAD4/SMAD7/WNT1	5	BP
GO:0071677	positive regulation of mononuclear cell migration	5/459	25/6969	0.0214922	0.0214922	0.160143	CCL5/CCR7/MADCAM1/AIF1/CXCL14	5	BP
GO:0072028	nephron morphogenesis	5/459	25/6969	0.0214922	0.0214922	0.160143	WT1/BMP2/WNT11/HOXA11/WNT1	5	BP
GO:1902106	negative regulation of leukocyte differentiation	5/459	25/6969	0.0214922	0.0214922	0.160143	IRF1/PIK3R1/SMAD7/NRARP/SOCS1	5	BP
GO:0045216	cell-cell junction organization	8/459	53/6969	0.02151	0.02151	0.160143	F2RL1/SMAD7/CDH24/CLDN6/WNT11/CDH17/CDH19/CLDN22	8	BP
GO:0030855	epithelial cell differentiation	20/459	188/6969	0.0222317	0.0222317	0.162458	PDE2A/CEBPB/CASP3/WT1/CDKN1B/BMP2/ID2/PRDM1/KDR/F2RL1/SRSF6/MAFF/FGFR2/MAP1B/PROC/KRT10/WNT11/DLL1/FRZB/CERS3	20	BP
GO:0006801	superoxide metabolic process	4/459	17/6969	0.0222354	0.0222354	0.162458	F2RL1/NOX4/DUOX2/NOS2	4	BP
GO:0031640	killing of cells of another organism	4/459	17/6969	0.0222354	0.0222354	0.162458	F2RL1/NOS2/PRF1/SCNN1B	4	BP
GO:0035924	cellular response to vascular endothelial growth factor stimulus	4/459	17/6969	0.0222354	0.0222354	0.162458	SPHK1/KDR/DLL1/DLL4	4	BP
GO:0051591	response to cAMP	4/459	17/6969	0.0222354	0.0222354	0.162458	CFTR/AQP1/DUOX2/CITED1	4	BP
GO:0141061	disruption of cell in another organism	4/459	17/6969	0.0222354	0.0222354	0.162458	F2RL1/NOS2/PRF1/SCNN1B	4	BP
GO:0002573	myeloid leukocyte differentiation	10/459	74/6969	0.0223988	0.0223988	0.162643	CEBPB/PIK3R1/BMP2/CCR7/F2RL1/SOCS1/TYROBP/CALCR/CD101/TAL1	10	BP
GO:0032496	response to lipopolysaccharide	10/459	74/6969	0.0223988	0.0223988	0.162643	CEBPB/SLPI/CXCL8/CCR7/VIM/S100A8/DUSP10/NOS2/PTGFR/CITED1	10	BP
GO:0042330	taxis	16/459	141/6969	0.0225678	0.0225678	0.163366	CCL4/CCL5/CXCL8/CCR7/KDR/F2RL1/S100A8/ACKR3/DPEP1/JAML/RAC2/PTGDR2/AIF1/CXCL14/DEFB1/CCR4	16	BP
GO:1903706	regulation of hemopoiesis	13/459	107/6969	0.0229013	0.0229013	0.165271	IRF1/CEBPB/PIK3R1/PRDM1/SPI1/SMAD7/DUSP10/NRARP/SOCS1/DLL1/CD101/TAL1/RAB7B	13	BP
GO:0002250	adaptive immune response	17/459	153/6969	0.0230064	0.0230064	0.165521	C3/IL6R/C5/TFRC/CFB/RSAD2/SMAD7/DUSP10/CD3E/C1S/SLA-DRA/C2/LOC100517145/STAT4/ZP3/IFN-OMEGA-6/IFN-DELTA-8	17	BP
GO:0007626	locomotory behavior	8/459	54/6969	0.0238516	0.0238516	0.167854	CHL1/ID2/USP2/CEND1/RCAN1/GLRB/TAL1/MC3R	8	BP
GO:0032101	regulation of response to external stimulus	29/459	301/6969	0.0240261	0.0240261	0.167854	PDE2A/IRF1/EREG/SERPING1/CEBPB/CCL5/CXCL8/SLC39A8/SPHK1/DHX58/ZBP1/F2/CCR7/KDR/TLR3/SERPINE1/F2RL1/S100A8/RSAD2/DUSP10/TYROBP/FOXA2/NLRP3/PROC/RAC2/AIF1/RAB7B/CXCL14/ZP3	29	BP
GO:0001754	eye photoreceptor cell differentiation	3/459	10/6969	0.0240441	0.0240441	0.167854	CRB2/PRDM1/MFRP	3	BP
GO:0042461	photoreceptor cell development	3/459	10/6969	0.0240441	0.0240441	0.167854	CRB2/PRDM1/MFRP	3	BP
GO:0042554	superoxide anion generation	3/459	10/6969	0.0240441	0.0240441	0.167854	F2RL1/NOX4/DUOX2	3	BP
GO:0045071	negative regulation of viral genome replication	3/459	10/6969	0.0240441	0.0240441	0.167854	OAS1/ISG20/MX1	3	BP
GO:0045747	positive regulation of Notch signaling pathway	3/459	10/6969	0.0240441	0.0240441	0.167854	DLL1/DLL4/WNT1	3	BP
GO:0099174	regulation of presynapse organization	3/459	10/6969	0.0240441	0.0240441	0.167854	WNT7A/SLITRK5/SLITRK2	3	BP
GO:1900745	positive regulation of p38MAPK cascade	3/459	10/6969	0.0240441	0.0240441	0.167854	BMP2/SPHK1/GADD45B	3	BP
GO:1905606	regulation of presynapse assembly	3/459	10/6969	0.0240441	0.0240441	0.167854	WNT7A/SLITRK5/SLITRK2	3	BP
GO:0010035	response to inorganic substance	13/459	108/6969	0.0245371	0.0245371	0.169965	ACO1/RASA4B/MT-2B/CDKN1B/SLC39A8/SYT12/SPHK1/KDR/FIBIN/CYBRD1/AQP1/DPEP1/HVCN1	13	BP
GO:0043087	regulation of GTPase activity	11/459	86/6969	0.0248242	0.0248242	0.169965	CCL4/RASA4B/EPHA1/CCL5/F2RL1/EPHB3/RAPGEFL1/WNT11/RASGRP4/RGS14/EPHA3	11	BP
GO:0002688	regulation of leukocyte chemotaxis	6/459	35/6969	0.0250701	0.0250701	0.169965	CCL5/CCR7/F2RL1/RAC2/AIF1/CXCL14	6	BP
GO:0008277	regulation of G protein-coupled receptor signaling pathway	6/459	35/6969	0.0250701	0.0250701	0.169965	C3/CXCL8/ADM/PTGDR2/RGS14/APLN	6	BP
GO:0045931	positive regulation of mitotic cell cycle	6/459	35/6969	0.0250701	0.0250701	0.169965	PPP1R10/USP2/SPHK1/RGCC/AIF1/TAL1	6	BP
GO:0072006	nephron development	6/459	35/6969	0.0250701	0.0250701	0.169965	WT1/BMP2/WNT11/DLL1/HOXA11/WNT1	6	BP
GO:0042592	homeostatic process	44/459	497/6969	0.0250765	0.0250765	0.169965	ACO1/CEBPB/CASP3/PIK3R1/CRB2/GDF15/CHST3/SESN2/TFRC/SLC39A8/CFTR/CCR7/LIPG/KDR/ANGPTL4/ACP5/USH1G/GCNT4/NCOA5/CYBRD1/CYP7A1/AQP1/FCGR3A/NOX4/APOC3/KCNN4/EDN1/DLL1/ERO1A/TAL1/COL11A2/GPR3/SCNN1G/FXYD2/ELOVL3/GNB3/AQP3/TRPC5/ADRA2A/RHCG/CCR4/KLF1/SCNN1B/CYTL1	44	BP
GO:0002275	myeloid cell activation involved in immune response	5/459	26/6969	0.0252134	0.0252134	0.169965	F2RL1/TYROBP/RAC2/PTGDS/SCNN1B	5	BP
GO:0002444	myeloid leukocyte mediated immunity	5/459	26/6969	0.0252134	0.0252134	0.169965	F2RL1/TYROBP/RAC2/PTGDS/SCNN1B	5	BP
GO:0048645	animal organ formation	5/459	26/6969	0.0252134	0.0252134	0.169965	WT1/PIM1/FGFR2/WNT11/HOXA11	5	BP
GO:0060021	roof of mouth development	5/459	26/6969	0.0252134	0.0252134	0.169965	WNT7A/LRRC32/EPHB3/MMP25/WNT11	5	BP
GO:0097305	response to alcohol	5/459	26/6969	0.0252134	0.0252134	0.169965	CFTR/HSD3B1/SCNN1G/PTGFR/SCNN1B	5	BP
GO:0043067	regulation of programmed cell death	37/459	406/6969	0.0259362	0.0259362	0.174338	CHL1/CLU/CEBPB/CASP3/PIK3R1/WT1/CDKN1B/BMP2/PPP1R10/CCL5/IFIT3/BMPR1B/WNT7A/SPHK1/ST3GAL1/KDR/F2RL1/RGCC/S100A8/ANGPTL4/GADD45B/PIM1/ACKR3/AQP1/PROC/DPEP1/ENDOG/FANK1/WNT11/DLL1/LYPD3/NOS2/FRZB/PTGFR/CITED1/WNT1/PXT1	37	BP
GO:0007189	adenylate cyclase-activating G protein-coupled receptor signaling pathway	8/459	55/6969	0.0263664	0.0263664	0.176223	ADM/CALCR/GPR3/MC3R/PTGFR/TMEM116/PTGER3/ADRA2A	8	BP
GO:0071674	mononuclear cell migration	8/459	55/6969	0.0263664	0.0263664	0.176223	CCL4/CCL5/CCR7/SPN/MADCAM1/JAML/AIF1/CXCL14	8	BP
GO:0003407	neural retina development	4/459	18/6969	0.0271399	0.0271399	0.179355	CRB2/PRDM1/DLX2/DLL4	4	BP
GO:0030166	proteoglycan biosynthetic process	4/459	18/6969	0.0271399	0.0271399	0.179355	CHST3/BMPR1B/PXYLP1/CYTL1	4	BP
GO:0048259	regulation of receptor-mediated endocytosis	4/459	18/6969	0.0271399	0.0271399	0.179355	CLU/USH1G/APOC3/APLN	4	BP
GO:0141060	disruption of anatomical structure in another organism	4/459	18/6969	0.0271399	0.0271399	0.179355	F2RL1/NOS2/PRF1/SCNN1B	4	BP
GO:0009617	response to bacterium	19/459	180/6969	0.0273224	0.0273224	0.180055	CFD/CEBPB/SLPI/BMP2/CXCL8/DHX58/CCR7/VIM/F2RL1/S100A8/DUSP10/PGLYRP2/NOS2/PTGFR/DEFB1/DEFB1/CITED1/SCNN1B/CLPS	19	BP
GO:0048754	branching morphogenesis of an epithelial tube	9/459	66/6969	0.027974	0.027974	0.183834	AREG/WT1/BMP2/KDR/NRARP/FGFR2/DLL4/HOXA11/WNT1	9	BP
GO:0003006	developmental process involved in reproduction	26/459	267/6969	0.0280791	0.0280791	0.18401	AREG/STRA6/CEBPB/REC8/WT1/CDKN1B/OVOL1/PRDM1/CFTR/WNT7A/CCNYL1/KDR/PAQR8/MDFI/FGFR2/SPACA1/SPATA16/GPR3/HOXA11/TERB2/AMH/CFAP58/DEFB1/DEFB1/ZP3/MEIG1	26	BP
GO:0002237	response to molecule of bacterial origin	10/459	77/6969	0.0287326	0.0287326	0.18777	CEBPB/SLPI/CXCL8/CCR7/VIM/S100A8/DUSP10/NOS2/PTGFR/CITED1	10	BP
GO:0003014	renal system process	5/459	27/6969	0.0293236	0.0293236	0.188065	ADM/F2RL1/AQP1/AQP3/SCNN1B	5	BP
GO:0030510	regulation of BMP signaling pathway	5/459	27/6969	0.0293236	0.0293236	0.188065	CHRDL1/CRB2/KDR/SMAD7/WNT1	5	BP
GO:0061035	regulation of cartilage development	5/459	27/6969	0.0293236	0.0293236	0.188065	BMP2/BMPR1B/SMAD7/FRZB/HOXA11	5	BP
GO:0070555	response to interleukin-1	5/459	27/6969	0.0293236	0.0293236	0.188065	CHI3L1/CCL4/CCL5/CXCL8/CITED1	5	BP
GO:1903707	negative regulation of hemopoiesis	5/459	27/6969	0.0293236	0.0293236	0.188065	IRF1/PIK3R1/SMAD7/NRARP/SOCS1	5	BP
GO:2000401	regulation of lymphocyte migration	5/459	27/6969	0.0293236	0.0293236	0.188065	CCL5/SPN/MADCAM1/AIF1/CXCL14	5	BP
GO:0030856	regulation of epithelial cell differentiation	7/459	46/6969	0.0294173	0.0294173	0.188065	CDKN1B/BMP2/SRSF6/MAFF/PROC/DLL1/FRZB	7	BP
GO:0045619	regulation of lymphocyte differentiation	7/459	46/6969	0.0294173	0.0294173	0.188065	IRF1/PRDM1/SPI1/SMAD7/DUSP10/NRARP/SOCS1	7	BP
GO:0042060	wound healing	13/459	111/6969	0.0299627	0.0299627	0.190368	PLPP3/WNT7A/F2/KDR/SERPINE1/F2RL1/THBD/SRSF6/FOXA2/PROC/PLET1/F3/ADRA2A	13	BP
GO:0022603	regulation of anatomical structure morphogenesis	22/459	219/6969	0.0305174	0.0305174	0.190368	CHI3L1/EPHA1/CRB2/WT1/BMP2/CXCL8/NTN4/WNT7A/SPHK1/KDR/ADM/SERPINE1/RGCC/EPHB3/AQP1/RND2/FGFR2/ISLR2/WNT11/DLL1/F3/HOXA11	22	BP
GO:0006486	protein glycosylation	12/459	100/6969	0.0306722	0.0306722	0.190368	B3GNT7/SLC39A8/GALNT15/ST3GAL1/GCNT1/PMM1/ST8SIA4/MAN1A1/ST8SIA2/LOC100513844/GALNT16/MGAT4C	12	BP
GO:0043413	macromolecule glycosylation	12/459	100/6969	0.0306722	0.0306722	0.190368	B3GNT7/SLC39A8/GALNT15/ST3GAL1/GCNT1/PMM1/ST8SIA4/MAN1A1/ST8SIA2/LOC100513844/GALNT16/MGAT4C	12	BP
GO:0001818	negative regulation of cytokine production	10/459	78/6969	0.0311012	0.0311012	0.190368	DHX58/CCR7/F2RL1/RGCC/LRRC32/SMAD7/TYROBP/INHBB/WNT11/DLL1	10	BP
GO:2000241	regulation of reproductive process	10/459	78/6969	0.0311012	0.0311012	0.190368	WT1/CDKN1B/OVOL1/PLAT/INHBB/PTGDR2/GPR3/DEFB1/DEFB1/ZP3	10	BP
GO:0002269	leukocyte activation involved in inflammatory response	3/459	11/6969	0.0314767	0.0314767	0.190368	SPHK1/TYROBP/SCNN1B	3	BP
GO:0006308	DNA catabolic process	3/459	11/6969	0.0314767	0.0314767	0.190368	ISG20/DNASE2/ENDOG	3	BP
GO:0010592	positive regulation of lamellipodium assembly	3/459	11/6969	0.0314767	0.0314767	0.190368	PIK3R1/RAC2/WNT1	3	BP
GO:0019933	cAMP-mediated signaling	3/459	11/6969	0.0314767	0.0314767	0.190368	PDE2A/DEFB1/DEFB1	3	BP
GO:0033598	mammary gland epithelial cell proliferation	3/459	11/6969	0.0314767	0.0314767	0.190368	AREG/CEBPB/ID2	3	BP
GO:0034394	protein localization to cell surface	3/459	11/6969	0.0314767	0.0314767	0.190368	TYROBP/TMEM35A/WNT11	3	BP
GO:0045840	positive regulation of mitotic nuclear division	3/459	11/6969	0.0314767	0.0314767	0.190368	EREG/SPHK1/RGCC	3	BP
GO:0046636	negative regulation of alpha-beta T cell activation	3/459	11/6969	0.0314767	0.0314767	0.190368	SMAD7/SOCS1/VSIR	3	BP
GO:0048240	sperm capacitation	3/459	11/6969	0.0314767	0.0314767	0.190368	CFTR/DEFB1/DEFB1	3	BP
GO:0050918	positive chemotaxis	3/459	11/6969	0.0314767	0.0314767	0.190368	CXCL8/KDR/F2RL1	3	BP
GO:0055090	acylglycerol homeostasis	3/459	11/6969	0.0314767	0.0314767	0.190368	SESN2/ANGPTL4/APOC3	3	BP
GO:0070328	triglyceride homeostasis	3/459	11/6969	0.0314767	0.0314767	0.190368	SESN2/ANGPTL4/APOC3	3	BP
GO:0071634	regulation of transforming growth factor beta production	3/459	11/6969	0.0314767	0.0314767	0.190368	LRRC32/TYROBP/WNT11	3	BP
GO:0071825	protein-lipid complex organization	3/459	11/6969	0.0314767	0.0314767	0.190368	PLTP/LIPG/APOC3	3	BP
GO:0071827	plasma lipoprotein particle organization	3/459	11/6969	0.0314767	0.0314767	0.190368	PLTP/LIPG/APOC3	3	BP
GO:0007498	mesoderm development	6/459	37/6969	0.032162	0.032162	0.192707	CRB2/OVOL1/WNT11/TAL1/HOXA11/AMH	6	BP
GO:0071675	regulation of mononuclear cell migration	6/459	37/6969	0.032162	0.032162	0.192707	CCL5/CCR7/SPN/MADCAM1/AIF1/CXCL14	6	BP
GO:0030193	regulation of blood coagulation	4/459	19/6969	0.0326402	0.0326402	0.192707	F2/F2RL1/FOXA2/PROC	4	BP
GO:0045069	regulation of viral genome replication	4/459	19/6969	0.0326402	0.0326402	0.192707	OAS1/CXCL8/ISG20/MX1	4	BP
GO:0045746	negative regulation of Notch signaling pathway	4/459	19/6969	0.0326402	0.0326402	0.192707	EGFL7/NRARP/DLX2/DLL4	4	BP
GO:0048662	negative regulation of smooth muscle cell proliferation	4/459	19/6969	0.0326402	0.0326402	0.192707	CDKN1B/BMP2/AIF1/APLN	4	BP
GO:0050994	regulation of lipid catabolic process	4/459	19/6969	0.0326402	0.0326402	0.192707	SAA3/HCAR1/APOC3/ADRA2A	4	BP
GO:2000403	positive regulation of lymphocyte migration	4/459	19/6969	0.0326402	0.0326402	0.192707	CCL5/MADCAM1/AIF1/CXCL14	4	BP
GO:0001817	regulation of cytokine production	23/459	233/6969	0.0326775	0.0326775	0.192707	IRF1/EREG/CEBPB/PIK3R1/CHI3L1/SPHK1/DHX58/CCR7/F2RL1/RGCC/LRRC32/RSAD2/SMAD7/SOCS1/TYROBP/INHBB/WNT11/DLL1/AIF1/NOS2/RAB7B/ZP3/ADRA2A	23	BP
GO:0002286	T cell activation involved in immune response	7/459	47/6969	0.0326826	0.0326826	0.192707	IL6R/TNFSF18/F2RL1/SMAD7/STAT4/IFN-OMEGA-6/IFN-DELTA-8	7	BP
GO:0061061	muscle structure development	19/459	184/6969	0.033307	0.033307	0.195557	EREG/STRA6/GDF15/WT1/BMP2/ETV1/SEMA4C/ADM/SMAD7/NOX4/MAFF/RCAN1/FGFR2/SRPK3/DLL1/DLL4/CXCL14/WNT1/ADAMTS15	19	BP
GO:0030099	myeloid cell differentiation	15/459	136/6969	0.0333645	0.0333645	0.195557	CEBPB/CASP3/PIK3R1/BMP2/CSF2/CCR7/F2RL1/SOCS1/TYROBP/CALCR/DLL1/CD101/TAL1/RAB7B/KLF1	15	BP
GO:0052548	regulation of endopeptidase activity	11/459	90/6969	0.0334154	0.0334154	0.195557	SERPING1/CRB2/EGLN3/SERPINE1/S100A8/NLRP3/DPEP1/RECK/F3/SERPINA7/SERPINB7	11	BP
GO:0001952	regulation of cell-matrix adhesion	5/459	28/6969	0.0338331	0.0338331	0.197022	PIK3R1/EPHA1/KDR/PLET1/EPHA3	5	BP
GO:0060840	artery development	5/459	28/6969	0.0338331	0.0338331	0.197022	STRA6/PRDM1/SMAD7/WNT11/DLL4	5	BP
GO:0044092	negative regulation of molecular function	25/459	260/6969	0.0352465	0.0352465	0.204547	ID1/SERPING1/EPHA1/CRB2/SLPI/CDKN1B/BMP2/ID2/SERPINE1/TIMP2/ANGPTL4/GADD45B/SMAD7/DUSP10/PIM1/FOXA2/APOC3/DPEP1/RECK/RGS14/UPTI/SERPINA7/TCEAL7/ADRA2A/SERPINB7	25	BP
GO:0009615	response to virus	15/459	137/6969	0.0352992	0.0352992	0.204547	IRF1/OAS1/OAS2/IFIT3/ISG20/MX1/DHX58/DDIT4/ZBP1/F2RL1/RSAD2/RAB7B/IFNB1/IFN-OMEGA-6/IFN-DELTA-8	15	BP
GO:0007517	muscle organ development	11/459	91/6969	0.0358562	0.0358562	0.206433	STRA6/WT1/BMP2/ETV1/SMAD7/MAFF/RCAN1/FGFR2/SRPK3/DLL1/DLL4	11	BP
GO:0045927	positive regulation of growth	9/459	69/6969	0.0360537	0.0360537	0.206433	WT1/SPHK1/SMAD7/PIM1/RND2/FGFR2/ISLR2/DLL1/ZP3	9	BP
GO:1903039	positive regulation of leukocyte cell-cell adhesion	9/459	69/6969	0.0360537	0.0360537	0.206433	TFRC/GCNT1/CCR7/DUSP10/SELE/SOCS1/AIF1/ITGB2/ZP3	9	BP
GO:0045833	negative regulation of lipid metabolic process	6/459	38/6969	0.0361511	0.0361511	0.206433	BMP2/SPHK1/HCAR1/APOC3/LOC100510975/ADRA2A	6	BP
GO:2000027	regulation of animal organ morphogenesis	6/459	38/6969	0.0361511	0.0361511	0.206433	WT1/BMP2/NTN4/WNT7A/WNT11/HOXA11	6	BP
GO:2000243	positive regulation of reproductive process	6/459	38/6969	0.0361511	0.0361511	0.206433	WT1/OVOL1/INHBB/DEFB1/DEFB1/ZP3	6	BP
GO:0090287	regulation of cellular response to growth factor stimulus	10/459	80/6969	0.0362452	0.0362452	0.206469	PMEPA1/CHRDL1/CRB2/BMP2/KDR/LDLRAD4/SMAD7/DLL1/APLN/WNT1	10	BP
GO:0071363	cellular response to growth factor stimulus	18/459	174/6969	0.0370535	0.0370535	0.210563	PMEPA1/CHRDL1/CRB2/BMP2/CXCL8/WNT7A/SPHK1/KDR/LRRC32/LDLRAD4/SMAD7/FGFR2/INHBB/DLL1/DLL4/APLN/CITED1/WNT1	18	BP
GO:0070085	glycosylation	12/459	103/6969	0.0374383	0.0374383	0.212237	B3GNT7/SLC39A8/GALNT15/ST3GAL1/GCNT1/PMM1/ST8SIA4/MAN1A1/ST8SIA2/LOC100513844/GALNT16/MGAT4C	12	BP
GO:0001658	branching involved in ureteric bud morphogenesis	4/459	20/6969	0.0387441	0.0387441	0.215159	WT1/BMP2/HOXA11/WNT1	4	BP
GO:0010463	mesenchymal cell proliferation	4/459	20/6969	0.0387441	0.0387441	0.215159	BMP2/KDR/FGFR2/WNT11	4	BP
GO:0019935	cyclic-nucleotide-mediated signaling	4/459	20/6969	0.0387441	0.0387441	0.215159	PDE2A/AQP1/DEFB1/DEFB1	4	BP
GO:0048009	insulin-like growth factor receptor signaling pathway	4/459	20/6969	0.0387441	0.0387441	0.215159	PIK3R1/BMP2/IGFBP4/WNT1	4	BP
GO:0048146	positive regulation of fibroblast proliferation	4/459	20/6969	0.0387441	0.0387441	0.215159	EREG/SPHK1/AQP1/WNT1	4	BP
GO:0097306	cellular response to alcohol	4/459	20/6969	0.0387441	0.0387441	0.215159	CFTR/SCNN1G/PTGFR/SCNN1B	4	BP
GO:1900046	regulation of hemostasis	4/459	20/6969	0.0387441	0.0387441	0.215159	F2/F2RL1/FOXA2/PROC	4	BP
GO:0022037	metencephalon development	5/459	29/6969	0.03875	0.03875	0.215159	SEMA4C/WNT7A/CEND1/DLL1/WNT1	5	BP
GO:0071214	cellular response to abiotic stimulus	10/459	81/6969	0.0390269	0.0390269	0.215159	PDE2A/IRF1/PIK3R1/AQP1/HVCN1/DDB2/WNT11/AQP5/SCNN1G/SCNN1B	10	BP
GO:0104004	cellular response to environmental stimulus	10/459	81/6969	0.0390269	0.0390269	0.215159	PDE2A/IRF1/PIK3R1/AQP1/HVCN1/DDB2/WNT11/AQP5/SCNN1G/SCNN1B	10	BP
GO:0001990	regulation of systemic arterial blood pressure by hormone	3/459	12/6969	0.0399656	0.0399656	0.215159	F2RL1/OXTR/EDN1	3	BP
GO:0002063	chondrocyte development	3/459	12/6969	0.0399656	0.0399656	0.215159	BMPR1B/SMAD7/HOXA11	3	BP
GO:0002673	regulation of acute inflammatory response	3/459	12/6969	0.0399656	0.0399656	0.215159	CCR7/NLRP3/ZP3	3	BP
GO:0003156	regulation of animal organ formation	3/459	12/6969	0.0399656	0.0399656	0.215159	WT1/WNT11/HOXA11	3	BP
GO:0030199	collagen fibril organization	3/459	12/6969	0.0399656	0.0399656	0.215159	AEBP1/COL11A2/FMOD	3	BP
GO:0048013	ephrin receptor signaling pathway	3/459	12/6969	0.0399656	0.0399656	0.215159	EPHA1/EPHB3/EPHA3	3	BP
GO:0050687	negative regulation of defense response to virus	3/459	12/6969	0.0399656	0.0399656	0.215159	DHX58/F2RL1/RAB7B	3	BP
GO:0060065	uterus development	3/459	12/6969	0.0399656	0.0399656	0.215159	STRA6/WNT7A/HOXA11	3	BP
GO:0060416	response to growth hormone	3/459	12/6969	0.0399656	0.0399656	0.215159	PIK3R1/GDF15/SOCS2	3	BP
GO:0071604	transforming growth factor beta production	3/459	12/6969	0.0399656	0.0399656	0.215159	LRRC32/TYROBP/WNT11	3	BP
GO:0090207	regulation of triglyceride metabolic process	3/459	12/6969	0.0399656	0.0399656	0.215159	C3/APOC3/GNB3	3	BP
GO:0099054	presynapse assembly	3/459	12/6969	0.0399656	0.0399656	0.215159	WNT7A/SLITRK5/SLITRK2	3	BP
GO:0045596	negative regulation of cell differentiation	19/459	188/6969	0.0402153	0.0402153	0.216009	IRF1/EREG/PIK3R1/BMP2/WNT7A/SMAD7/SRSF6/NRARP/SOCS1/FOXA2/C1QL4/DLL1/DLX2/GPR3/FRZB/TWIST2/CXCL14/CITED1/WNT1	19	BP
GO:0090101	negative regulation of transmembrane receptor protein serine/threonine kinase signaling pathway	6/459	39/6969	0.0404443	0.0404443	0.216744	PMEPA1/CHRDL1/BMP2/LDLRAD4/SMAD7/WNT1	6	BP
GO:0043434	response to peptide hormone	11/459	93/6969	0.0411087	0.0411087	0.219804	PIK3R1/GDF15/SESN2/NCOA5/SOCS1/INHBB/DPEP1/SOCS2/STAT4/PID1/CITED1	11	BP
GO:0009611	response to wounding	15/459	140/6969	0.0415905	0.0415905	0.221876	PLPP3/WNT7A/F2/KDR/SERPINE1/F2RL1/THBD/SRSF6/FOXA2/INHBB/PROC/PLET1/F3/ADRA2A/WNT1	15	BP
GO:0007178	transmembrane receptor protein serine/threonine kinase signaling pathway	12/459	105/6969	0.0424965	0.0424965	0.226196	PMEPA1/CHRDL1/CRB2/GDF15/BMP2/KDR/LRRC32/LDLRAD4/SMAD7/INHBB/CITED1/WNT1	12	BP
GO:0045785	positive regulation of cell adhesion	13/459	117/6969	0.043343	0.043343	0.230181	PLPP3/EPHA1/TFRC/GCNT1/CCR7/KDR/SMAD7/DUSP10/SELE/SOCS1/AIF1/ITGB2/ZP3	13	BP
GO:0001890	placenta development	7/459	50/6969	0.0438993	0.0438993	0.230456	CEBPB/CDKN1B/PRDM1/ADM/MDFI/FGFR2/CITED1	7	BP
GO:0030509	BMP signaling pathway	7/459	50/6969	0.0438993	0.0438993	0.230456	CHRDL1/CRB2/BMP2/KDR/SMAD7/INHBB/WNT1	7	BP
GO:0002832	negative regulation of response to biotic stimulus	5/459	30/6969	0.0440806	0.0440806	0.230456	SERPING1/DHX58/F2RL1/DUSP10/RAB7B	5	BP
GO:0003281	ventricular septum development	5/459	30/6969	0.0440806	0.0440806	0.230456	STRA6/PRDM1/SMAD7/FGFR2/WNT11	5	BP
GO:0043367	CD4-positive, alpha-beta T cell differentiation	5/459	30/6969	0.0440806	0.0440806	0.230456	IL6R/RSAD2/SMAD7/SOCS1/STAT4	5	BP
GO:0048145	regulation of fibroblast proliferation	5/459	30/6969	0.0440806	0.0440806	0.230456	EREG/SPHK1/AQP1/C1QL4/WNT1	5	BP
GO:0060395	SMAD protein signal transduction	5/459	30/6969	0.0440806	0.0440806	0.230456	GDF15/BMP2/SMAD7/INHBB/CITED1	5	BP
GO:0002449	lymphocyte mediated immunity	10/459	83/6969	0.0450241	0.0450241	0.234467	C3/C5/TFRC/CFB/RSAD2/SMAD7/C1S/C2/LOC100517145/ZP3	10	BP
GO:0002065	columnar/cuboidal epithelial cell differentiation	6/459	40/6969	0.045047	0.045047	0.234467	BMP2/PRDM1/FGFR2/MAP1B/WNT11/DLL1	6	BP
GO:0032922	circadian regulation of gene expression	4/459	21/6969	0.045455	0.045455	0.23503	ID1/ID2/USP2/MC3R	4	BP
GO:0051492	regulation of stress fiber assembly	4/459	21/6969	0.045455	0.045455	0.23503	PIK3R1/EPHA1/RGCC/WNT11	4	BP
GO:0055008	cardiac muscle tissue morphogenesis	4/459	21/6969	0.045455	0.045455	0.23503	BMP2/SMAD7/FGFR2/DLL4	4	BP
GO:0006520	amino acid metabolic process	13/459	118/6969	0.0459243	0.0459243	0.236936	AASS/ARG1/SLC39A8/GCAT/NOX4/GFPT2/DPEP1/DDC/NAGS/SLC7A7/NOS2/SDSL/ASS1	13	BP
GO:0051049	regulation of transport	39/459	451/6969	0.0460533	0.0460533	0.237082	C3/PLTP/CLU/KCNJ5/CEBPB/PIK3R1/CACNG7/BMP2/SYT12/WNT7A/SPHK1/LIPG/F2RL1/SCN3B/RGCC/S100A8/USH1G/RSAD2/PIM1/CHCHD10/AQP1/MAP1B/INHBB/APOC3/GRIN3B/KCNN4/RAC2/DLL1/NOS2/MYOM1/FXYD2/RCVRN/PTGER3/APLN/ITGB2/PID1/ZP3/ADRA2A/EPHA3	39	BP
GO:0042981	regulation of apoptotic process	35/459	398/6969	0.0465163	0.0465163	0.238942	CHL1/CLU/CEBPB/CASP3/PIK3R1/WT1/CDKN1B/BMP2/PPP1R10/CCL5/IFIT3/BMPR1B/WNT7A/SPHK1/ST3GAL1/KDR/RGCC/S100A8/ANGPTL4/GADD45B/PIM1/ACKR3/AQP1/PROC/DPEP1/ENDOG/FANK1/WNT11/DLL1/LYPD3/FRZB/PTGFR/CITED1/WNT1/PXT1	35	BP
GO:0048608	reproductive structure development	11/459	95/6969	0.0468716	0.0468716	0.239899	STRA6/CEBPB/REC8/WT1/CDKN1B/WNT7A/KDR/FGFR2/HOXA11/AMH/ZP3	11	BP
GO:0070848	response to growth factor	18/459	179/6969	0.0469064	0.0469064	0.239899	PMEPA1/CHRDL1/CRB2/BMP2/CXCL8/WNT7A/SPHK1/KDR/LRRC32/LDLRAD4/SMAD7/FGFR2/INHBB/DLL1/DLL4/APLN/CITED1/WNT1	18	BP
GO:0061564	axon development	13/459	119/6969	0.0486108	0.0486108	0.244377	CHL1/MEGF9/ETV1/WNT7A/EPHB3/RND2/FGFR2/MAP1B/ISLR2/KIF5C/SLITRK5/SLITRK2/EPHA3	13	BP
GO:0007507	heart development	15/459	143/6969	0.0486442	0.0486442	0.244377	STRA6/WT1/CDKN1B/BMP2/PRDM1/KDR/ADM/SMAD7/PIM1/NOX4/FGFR2/WNT11/DLL1/DLL4/APLN	15	BP
GO:0031349	positive regulation of defense response	14/459	131/6969	0.0487899	0.0487899	0.244377	PDE2A/IRF1/EREG/CEBPB/DHX58/ZBP1/CCR7/TLR3/F2RL1/S100A8/RSAD2/TYROBP/RAB7B/ZP3	14	BP
GO:0002274	myeloid leukocyte activation	8/459	62/6969	0.0492418	0.0492418	0.244377	CXCL8/SPHK1/F2RL1/FCGR3A/TYROBP/RAC2/PTGDS/SCNN1B	8	BP
GO:0021696	cerebellar cortex morphogenesis	3/459	13/6969	0.0494846	0.0494846	0.244377	WNT7A/CEND1/DLL1	3	BP
GO:0032094	response to food	3/459	13/6969	0.0494846	0.0494846	0.244377	CLPSL2/SCNN1B/CLPS	3	BP
GO:0046164	alcohol catabolic process	3/459	13/6969	0.0494846	0.0494846	0.244377	GK/CYP7A1/SULT2A1	3	BP
GO:0055078	sodium ion homeostasis	3/459	13/6969	0.0494846	0.0494846	0.244377	SCNN1G/FXYD2/SCNN1B	3	BP
GO:1902745	positive regulation of lamellipodium organization	3/459	13/6969	0.0494846	0.0494846	0.244377	PIK3R1/RAC2/WNT1	3	BP
GO:0010717	regulation of epithelial to mesenchymal transition	5/459	31/6969	0.0498288	0.0498288	0.244377	CRB2/BMP2/RGCC/SMAD7/FOXA2	5	BP
GO:0032755	positive regulation of interleukin-6 production	5/459	31/6969	0.0498288	0.0498288	0.244377	EREG/F2RL1/AIF1/NOS2/RAB7B	5	BP
GO:0048660	regulation of smooth muscle cell proliferation	5/459	31/6969	0.0498288	0.0498288	0.244377	CDKN1B/BMP2/ID2/AIF1/APLN	5	BP
GO:0072091	regulation of stem cell proliferation	5/459	31/6969	0.0498288	0.0498288	0.244377	OVOL1/KDR/PIM1/WNT11/WNT1	5	BP
GO:0098659	inorganic cation import across plasma membrane	5/459	31/6969	0.0498288	0.0498288	0.244377	KCNJ5/SLC39A8/SCNN1G/FXYD2/SCNN1B	5	BP
GO:0099587	inorganic ion import across plasma membrane	5/459	31/6969	0.0498288	0.0498288	0.244377	KCNJ5/SLC39A8/SCNN1G/FXYD2/SCNN1B	5	BP
GO:0061458	reproductive system development	11/459	96/6969	0.04995	0.04995	0.244377	STRA6/CEBPB/REC8/WT1/CDKN1B/WNT7A/KDR/FGFR2/HOXA11/AMH/ZP3	11	BP
GO:0008643	carbohydrate transport	6/459	41/6969	0.0499633	0.0499633	0.244377	C3/SESN2/SLC2A6/AQP1/AQP3/PID1	6	BP
GO:0032874	positive regulation of stress-activated MAPK cascade	6/459	41/6969	0.0499633	0.0499633	0.244377	BMP2/SEMA4C/WNT7A/SPHK1/F2RL1/GADD45B	6	BP
GO:0048706	embryonic skeletal system development	6/459	41/6969	0.0499633	0.0499633	0.244377	MDFI/HOXC6/WNT11/DLX2/HOXC4/HOXA11	6	BP
GO:0060041	retina development in camera-type eye	6/459	41/6969	0.0499633	0.0499633	0.244377	CRB2/PRDM1/DLL1/DLX2/DLL4/MFRP	6	BP
GO:0070304	positive regulation of stress-activated protein kinase signaling cascade	6/459	41/6969	0.0499633	0.0499633	0.244377	BMP2/SEMA4C/WNT7A/SPHK1/F2RL1/GADD45B	6	BP
GO:0030312	external encapsulating structure	24/520	126/8025	1.38047e-06	1.38047e-06	0.000174375	COL14A1/MMP13/MEGF9/ADAMTS1/ANGPTL2/NTN4/WNT7A/F2/ANXA2/ANGPTL4/BGN/MMP7/MMP25/ZAN/FIBCD1/BCAN/WNT11/F3/LTBP2/MMP20/LINGO3/ZP3/ELN/ADAMTS15	24	CC
GO:0031012	extracellular matrix	24/520	126/8025	1.38047e-06	1.38047e-06	0.000174375	COL14A1/MMP13/MEGF9/ADAMTS1/ANGPTL2/NTN4/WNT7A/F2/ANXA2/ANGPTL4/BGN/MMP7/MMP25/ZAN/FIBCD1/BCAN/WNT11/F3/LTBP2/MMP20/LINGO3/ZP3/ELN/ADAMTS15	24	CC
GO:0009986	cell surface	32/520	207/8025	3.22969e-06	3.22969e-06	0.000271974	AREG/IL6R/FAM234A/BMP2/WIF1/CEACAM1/TFRC/WNT7A/PRLR/CCR7/LIPG/KDR/LRRC32/ACKR3/BGN/CD3E/FCGR3A/SELE/TYROBP/ISLR2/PLET1/F3/SCNN1G/CDH17/CD93/ITGB2/WNT1/CCR4/CLEC14A/ADAMTS15/SCNN1B/HCST	32	CC
GO:0062023	collagen-containing extracellular matrix	12/520	63/8025	0.000613811	0.000613811	0.038767	COL14A1/MEGF9/ANGPTL2/NTN4/F2/ANXA2/ANGPTL4/FIBCD1/BCAN/ZP3/ELN/ADAMTS15	12	CC
GO:0019898	extrinsic component of membrane	12/520	73/8025	0.00234243	0.00234243	0.118354	PIK3R1/CISH/GNG3/CDH24/SOCS1/EPN3/SOCS2/CDH17/GNB3/CDH19/DEFB1/DEFB1	12	CC
GO:0034702	monoatomic ion channel complex	13/520	93/8025	0.00665717	0.00665717	0.221866	GABRP/KCNJ5/CACNG7/CFTR/SCN3B/CATSPERE/GRIN3B/GLRB/SCNN1G/BEST4/GABRB2/TRPC5/SCNN1B	13	CC
GO:0016324	apical plasma membrane	12/520	84/8025	0.00754317	0.00754317	0.221866	CRB2/SLC39A8/CFTR/CYBRD1/AQP1/DUOX2/DPEP1/PLET1/DLL1/AQP5/SLC17A1/RHCG	12	CC
GO:0005942	phosphatidylinositol 3-kinase complex	4/520	13/8025	0.00778406	0.00778406	0.221866	PIK3R1/CISH/SOCS1/SOCS2	4	CC
GO:0098590	plasma membrane region	32/520	317/8025	0.00790399	0.00790399	0.221866	PDE2A/GABRP/PLPP3/CACNG7/CRB2/SLC39A8/CFTR/SPHK1/LHFPL4/ACKR3/CYBRD1/AQP1/CHRNA3/DUOX2/GRIN3B/CLDN6/DPEP1/PLET1/GLRB/EPN3/DLL1/AIF1/SLC6A13/SLC51A/SLC7A7/CHRNB4/AQP5/CDH17/AQP3/SLC17A1/GABRB2/RHCG	32	CC
GO:0005911	cell-cell junction	17/520	142/8025	0.010114	0.010114	0.23821	PIK3R1/CRB2/RND1/SMAD7/CDH24/USP53/GJB1/CLDN6/JAML/DLL1/CDH17/LOC396566/CDH19/CLDN8/AQP3/CLDN2/CLDN22	17	CC
GO:0098797	plasma membrane protein complex	21/520	189/8025	0.0105356	0.0105356	0.23821	IL6R/KCNJ5/CACNG7/CRB2/BMP2/GNG3/SCN3B/CDH24/GJB1/CD3E/CATSPERE/NOX4/DUOX2/GRIN3B/SLA-DRA/GLRB/FXYD2/CDH17/GNB3/CDH19/ITGB2	21	CC
GO:0009897	external side of plasma membrane	12/520	90/8025	0.0128751	0.0128751	0.23821	IL6R/TFRC/PRLR/CCR7/KDR/CD3E/SELE/PLET1/SCNN1G/CCR4/CLEC14A/SCNN1B	12	CC
GO:0045177	apical part of cell	13/520	103/8025	0.0152555	0.0152555	0.23821	CHL1/CRB2/SLC39A8/CFTR/CYBRD1/AQP1/DUOX2/DPEP1/PLET1/DLL1/AQP5/SLC17A1/RHCG	13	CC
GO:0070161	anchoring junction	20/520	184/8025	0.0154876	0.0154876	0.23821	TNS4/PIK3R1/CRB2/RND1/SMAD7/CDH24/USP53/GJB1/DUOX2/CLDN6/JAML/DLL1/CDH17/LOC396566/CDH19/CLDN8/AQP3/CLDN2/ITGB2/CLDN22	20	CC
GO:0016323	basolateral plasma membrane	9/520	61/8025	0.0159229	0.0159229	0.23821	PLPP3/SLC39A8/AQP1/SLC6A13/SLC51A/SLC7A7/CDH17/AQP3/RHCG	9	CC
GO:0032994	protein-lipid complex	4/520	16/8025	0.0169724	0.0169724	0.23821	SAA3/CLU/LIPG/APOC3	4	CC
GO:0034358	plasma lipoprotein particle	4/520	16/8025	0.0169724	0.0169724	0.23821	SAA3/CLU/LIPG/APOC3	4	CC
GO:1990777	lipoprotein particle	4/520	16/8025	0.0169724	0.0169724	0.23821	SAA3/CLU/LIPG/APOC3	4	CC
GO:0034707	chloride channel complex	5/520	25/8025	0.0201923	0.0201923	0.25661	GABRP/CFTR/GLRB/BEST4/GABRB2	5	CC
GO:0009925	basal plasma membrane	10/520	74/8025	0.020315	0.020315	0.25661	PLPP3/SLC39A8/AQP1/SLC6A13/SLC51A/SLC7A7/AQP5/CDH17/AQP3/RHCG	10	CC
GO:0045211	postsynaptic membrane	8/520	54/8025	0.0219214	0.0219214	0.263717	GABRP/CACNG7/LHFPL4/CHRNA3/GRIN3B/GLRB/CHRNB4/GABRB2	8	CC
GO:0045178	basal part of cell	10/520	78/8025	0.0283016	0.0283016	0.324994	PLPP3/SLC39A8/AQP1/SLC6A13/SLC51A/SLC7A7/AQP5/CDH17/AQP3/RHCG	10	CC
GO:0005604	basement membrane	3/520	11/8025	0.0301828	0.0301828	0.331527	MEGF9/NTN4/ANXA2	3	CC
GO:0043296	apical junction complex	8/520	58/8025	0.0322778	0.0322778	0.339766	CRB2/USP53/CLDN6/JAML/LOC396566/CLDN8/CLDN2/CLDN22	8	CC
GO:0034364	high-density lipoprotein particle	3/520	12/8025	0.0383518	0.0383518	0.387555	SAA3/CLU/APOC3	3	CC
GO:0043230	extracellular organelle	4/520	21/8025	0.0432375	0.0432375	0.390112	SCNN1G/DEFB1/DEFB1/SCNN1B	4	CC
GO:0065010	extracellular membrane-bounded organelle	4/520	21/8025	0.0432375	0.0432375	0.390112	SCNN1G/DEFB1/DEFB1/SCNN1B	4	CC
GO:1903561	extracellular vesicle	4/520	21/8025	0.0432375	0.0432375	0.390112	SCNN1G/DEFB1/DEFB1/SCNN1B	4	CC
GO:0005912	adherens junction	6/520	41/8025	0.0468278	0.0468278	0.407938	RND1/SMAD7/CDH24/DLL1/CDH17/CDH19	6	CC
GO:0005509	calcium ion binding	38/491	266/7411	4.5985e-06	4.5985e-06	0.00193621	PLA2G4A/S100A9/CRB2/CDHR2/S100A12/SYT12/EGFL7/PRRG1/PRRG4/F2/ANXA2/S100A8/THBD/SUSD1/CDH24/VWDE/CDH13/NOTCH4/MAN1A1/C1S/DUOX2/RASGRP1/PROC/DLL1/KCNIP4/AIF1/PADI4/LTBP2/DLL4/PRF1/RASGRP2/CDH17/RCVRN/CD93/CDH19/EFCAB2/EFEMP1/AMY2	38	MF
GO:0030234	enzyme regulator activity	50/491	423/7411	3.48371e-05	3.48371e-05	0.00733413	C3/AREG/EREG/SERPING1/C5/PIK3R1/CISH/RASA4B/PCOLCE2/CRB2/SLPI/CDKN1B/BMP2/SESN2/PPP1R10/SERPINE2/CCNYL1/SERPINE1/TIMP2/RGL1/ANXA2/RGCC/ANGPTL4/LOC100512873/RAPGEFL1/CLPSL2/SERPINI1/SOCS1/RCAN1/TYROBP/PPP1R14A/TAGAP/APOC3/RASGRP1/RASGEF1B/DPEP1/RECK/CCNG2/RAC2/WNT11/RASGRP4/LOC100517145/SOCS2/RASGRP2/RGS14/UPTI/SERPINA7/LXN/SERPINB7/CLPS	50	MF
GO:0140678	molecular function inhibitor activity	27/491	182/7411	5.82096e-05	5.82096e-05	0.00816976	C3/ID1/SERPING1/C5/CRB2/SLPI/CDKN1B/PPP1R10/SERPINE2/CFTR/SERPINE1/TIMP2/ANXA2/ANGPTL4/LOC100512873/SMAD7/SERPINI1/SOCS1/PPP1R14A/APOC3/RECK/LOC100517145/UPTI/SERPINA7/LYPD6/LXN/SERPINB7	27	MF
GO:0004857	enzyme inhibitor activity	23/491	146/7411	8.04745e-05	8.04745e-05	0.008471	C3/SERPING1/C5/CRB2/SLPI/CDKN1B/PPP1R10/SERPINE2/SERPINE1/TIMP2/ANXA2/ANGPTL4/LOC100512873/SERPINI1/SOCS1/PPP1R14A/APOC3/RECK/LOC100517145/UPTI/SERPINA7/LXN/SERPINB7	23	MF
GO:0030414	peptidase inhibitor activity	16/491	86/7411	0.000137352	0.000137352	0.0104649	C3/SERPING1/C5/CRB2/SLPI/SERPINE2/SERPINE1/TIMP2/LOC100512873/SERPINI1/RECK/LOC100517145/UPTI/SERPINA7/LXN/SERPINB7	16	MF
GO:0004866	endopeptidase inhibitor activity	15/491	78/7411	0.000150349	0.000150349	0.0104649	C3/SERPING1/C5/CRB2/SLPI/SERPINE2/SERPINE1/TIMP2/SERPINI1/RECK/LOC100517145/UPTI/SERPINA7/LXN/SERPINB7	15	MF
GO:0015276	ligand-gated monoatomic ion channel activity	12/491	55/7411	0.000198834	0.000198834	0.0104649	GABRP/KCNJ5/CFTR/SCNN1A/AQP1/CHRNA3/GRIN3B/GLRB/CHRNB4/SCNN1G/GABRB2/SCNN1B	12	MF
GO:0022834	ligand-gated channel activity	12/491	55/7411	0.000198834	0.000198834	0.0104649	GABRP/KCNJ5/CFTR/SCNN1A/AQP1/CHRNA3/GRIN3B/GLRB/CHRNB4/SCNN1G/GABRB2/SCNN1B	12	MF
GO:0046332	SMAD binding	7/491	21/7411	0.000275753	0.000275753	0.0129007	PMEPA1/BMP2/RGCC/LDLRAD4/SMAD7/FOXH1/CITED1	7	MF
GO:0019199	transmembrane receptor protein kinase activity	9/491	35/7411	0.000340996	0.000340996	0.0135004	EPHA1/ACVR1B/EPHB4/BMPR1B/KDR/EPHB3/FGFR2/AMHR2/EPHA3	9	MF
GO:0061135	endopeptidase regulator activity	15/491	84/7411	0.000352698	0.000352698	0.0135004	C3/SERPING1/C5/CRB2/SLPI/SERPINE2/SERPINE1/TIMP2/SERPINI1/RECK/LOC100517145/UPTI/SERPINA7/LXN/SERPINB7	15	MF
GO:0061134	peptidase regulator activity	17/491	103/7411	0.000385907	0.000385907	0.0135406	C3/SERPING1/C5/PCOLCE2/CRB2/SLPI/SERPINE2/SERPINE1/TIMP2/LOC100512873/SERPINI1/RECK/LOC100517145/UPTI/SERPINA7/LXN/SERPINB7	17	MF
GO:0015267	channel activity	26/491	197/7411	0.0005368	0.0005368	0.0161443	GABRP/KCNJ5/CACNG7/CFTR/KCNK5/SCN3B/ANXA2/SCNN1A/GJB1/AQP1/CHRNA3/TRPV3/GRIN3B/KCNN1/KCNN4/HVCN1/GLRB/CHRNB4/AQP5/SCNN1G/BEST4/AQP3/GABRB2/TRPC5/RHCG/SCNN1B	26	MF
GO:0022803	passive transmembrane transporter activity	26/491	197/7411	0.0005368	0.0005368	0.0161443	GABRP/KCNJ5/CACNG7/CFTR/KCNK5/SCN3B/ANXA2/SCNN1A/GJB1/AQP1/CHRNA3/TRPV3/GRIN3B/KCNN1/KCNN4/HVCN1/GLRB/CHRNB4/AQP5/SCNN1G/BEST4/AQP3/GABRB2/TRPC5/RHCG/SCNN1B	26	MF
GO:0042379	chemokine receptor binding	10/491	45/7411	0.00057567	0.00057567	0.0161592	CCL4/CXCL2/CCL5/CXCL8/LOC100525396/CCL20/CXCL14/DEFB1/DEFB1/CCL22	10	MF
GO:0008237	metallopeptidase activity	15/491	95/7411	0.00134014	0.00134014	0.0352669	MMP13/ADAMTS1/TIMP2/ADAM22/PHEX/MMP7/MMP25/CPXM1/MME/DPEP1/FOLH1B/AEBP1/MMP20/CPN1/ADAMTS15	15	MF
GO:0050840	extracellular matrix binding	5/491	14/7411	0.00151643	0.00151643	0.0373982	NTN4/BGN/ZAN/CLEC14A/ADAMTS15	5	MF
GO:0008009	chemokine activity	8/491	35/7411	0.00167614	0.00167614	0.0373982	CCL4/CXCL2/CCL5/CXCL8/LOC100525396/CCL20/CXCL14/CCL22	8	MF
GO:0005216	monoatomic ion channel activity	22/491	169/7411	0.00168759	0.00168759	0.0373982	GABRP/KCNJ5/CACNG7/CFTR/KCNK5/SCN3B/ANXA2/SCNN1A/AQP1/CHRNA3/TRPV3/GRIN3B/KCNN1/KCNN4/HVCN1/GLRB/CHRNB4/SCNN1G/BEST4/GABRB2/TRPC5/SCNN1B	22	MF
GO:0022839	monoatomic ion gated channel activity	17/491	118/7411	0.00186417	0.00186417	0.0392457	GABRP/KCNJ5/CACNG7/CFTR/SCN3B/SCNN1A/AQP1/CHRNA3/GRIN3B/KCNN1/KCNN4/HVCN1/GLRB/CHRNB4/SCNN1G/GABRB2/SCNN1B	17	MF
GO:0022836	gated channel activity	17/491	119/7411	0.00204535	0.00204535	0.0410095	GABRP/KCNJ5/CACNG7/CFTR/SCN3B/SCNN1A/AQP1/CHRNA3/GRIN3B/KCNN1/KCNN4/HVCN1/GLRB/CHRNB4/SCNN1G/GABRB2/SCNN1B	17	MF
GO:0030545	signaling receptor regulator activity	34/491	309/7411	0.00223203	0.00223203	0.0427183	AREG/EREG/CCL4/GDF15/BMP2/CXCL2/CCL5/CXCL8/CSF2/WNT7A/ADM/LOC100525396/CCL20/PGF/TMEM35A/INHBB/EDN1/PTHLH/DLL1/DLL4/IFNB1/OSM/APLN/AMH/LYPD6/PYY/CXCL14/DEFB1/CCL22/ZP3/IFN-OMEGA-6/WNT1/AVP/IFN-DELTA-8	34	MF
GO:0005178	integrin binding	8/491	37/7411	0.00244619	0.00244619	0.0447816	PLPP3/KDR/ESM1/VCAM1/MADCAM1/JAML/CDH17/ITGB2	8	MF
GO:0004953	icosanoid receptor activity	4/491	10/7411	0.0028979	0.0028979	0.0492551	PTGDR2/LTB4R2/PTGFR/PTGER3	4	MF
GO:0005261	monoatomic cation channel activity	17/491	123/7411	0.00292452	0.00292452	0.0492551	KCNJ5/CACNG7/KCNK5/SCN3B/ANXA2/SCNN1A/AQP1/CHRNA3/TRPV3/GRIN3B/KCNN1/KCNN4/HVCN1/CHRNB4/SCNN1G/TRPC5/SCNN1B	17	MF
GO:0050839	cell adhesion molecule binding	12/491	74/7411	0.00315306	0.00315306	0.0510618	CHL1/PLPP3/KDR/ESM1/CTNNAL1/CDH24/VCAM1/MADCAM1/JAML/CDH17/CDH19/ITGB2	12	MF
GO:0004714	transmembrane receptor protein tyrosine kinase activity	6/491	24/7411	0.00395282	0.00395282	0.0616424	EPHA1/EPHB4/KDR/EPHB3/FGFR2/EPHA3	6	MF
GO:0004181	metallocarboxypeptidase activity	4/491	11/7411	0.00431758	0.00431758	0.0640648	CPXM1/FOLH1B/AEBP1/CPN1	4	MF
GO:0030546	signaling receptor activator activity	32/491	299/7411	0.00456462	0.00456462	0.0640648	AREG/EREG/CCL4/GDF15/BMP2/CXCL2/CCL5/CXCL8/CSF2/WNT7A/ADM/LOC100525396/CCL20/PGF/INHBB/EDN1/PTHLH/DLL1/DLL4/IFNB1/OSM/APLN/AMH/PYY/CXCL14/DEFB1/CCL22/ZP3/IFN-OMEGA-6/WNT1/AVP/IFN-DELTA-8	32	MF
GO:0048018	receptor ligand activity	32/491	299/7411	0.00456462	0.00456462	0.0640648	AREG/EREG/CCL4/GDF15/BMP2/CXCL2/CCL5/CXCL8/CSF2/WNT7A/ADM/LOC100525396/CCL20/PGF/INHBB/EDN1/PTHLH/DLL1/DLL4/IFNB1/OSM/APLN/AMH/PYY/CXCL14/DEFB1/CCL22/ZP3/IFN-OMEGA-6/WNT1/AVP/IFN-DELTA-8	32	MF
GO:0004222	metalloendopeptidase activity	9/491	50/7411	0.00498478	0.00498478	0.0666414	MMP13/ADAMTS1/ADAM22/PHEX/MMP7/MMP25/MME/MMP20/ADAMTS15	9	MF
GO:0099094	ligand-gated monoatomic cation channel activity	7/491	33/7411	0.00506474	0.00506474	0.0666414	KCNJ5/SCNN1A/AQP1/CHRNA3/CHRNB4/SCNN1G/SCNN1B	7	MF
GO:0140677	molecular function activator activity	46/491	476/7411	0.00556445	0.00556445	0.0697484	AREG/EREG/PIK3R1/CCL4/RASA4B/PCOLCE2/GDF15/BMP2/CXCL2/CCL5/CXCL8/CSF2/WNT7A/CCNYL1/ADM/LOC100525396/F2RL1/CCL20/RGCC/PGF/CLPSL2/TYROBP/INHBB/TAGAP/EDN1/PTHLH/WNT11/DLL1/DLL4/FXYD2/RGS14/IFNB1/OSM/APLN/AMH/PYY/CXCL14/DEFB1/CCL22/ZP3/ADRA2A/IFN-OMEGA-6/WNT1/AVP/IFN-DELTA-8/CLPS	46	MF
GO:0001664	G protein-coupled receptor binding	17/491	131/7411	0.00563219	0.00563219	0.0697484	C3/CCL4/CXCL2/CCL5/CXCL8/WNT7A/ADM/LOC100525396/CCL20/EDN1/APLN/CXCL14/DEFB1/DEFB1/CCL22/ADRA2A/WNT1	17	MF
GO:0016597	amino acid binding	4/491	12/7411	0.00614118	0.00614118	0.0738789	SESN2/GLRB/TM4SF5/NOS2	4	MF
GO:0019207	kinase regulator activity	13/491	91/7411	0.00662046	0.00662046	0.0760585	AREG/EREG/PIK3R1/CISH/CDKN1B/CCNYL1/RGCC/SOCS1/TYROBP/CCNG2/RAC2/WNT11/SOCS2	13	MF
GO:0045296	cadherin binding	5/491	19/7411	0.00668364	0.00668364	0.0760585	KDR/CTNNAL1/CDH24/CDH17/CDH19	5	MF
GO:0005272	sodium channel activity	4/491	13/7411	0.00841261	0.00841261	0.08663	SCN3B/SCNN1A/SCNN1G/SCNN1B	4	MF
GO:0099529	neurotransmitter receptor activity involved in regulation of postsynaptic membrane potential	4/491	13/7411	0.00841261	0.00841261	0.08663	CHRNA3/GRIN3B/GLRB/CHRNB4	4	MF
GO:1904315	transmitter-gated monoatomic ion channel activity involved in regulation of postsynaptic membrane potential	4/491	13/7411	0.00841261	0.00841261	0.08663	CHRNA3/GRIN3B/GLRB/CHRNB4	4	MF
GO:0005201	extracellular matrix structural constituent	5/491	20/7411	0.0084356	0.0084356	0.08663	MEGF9/COL5A1/COL11A2/ZP3/ELN	5	MF
GO:0019209	kinase activator activity	7/491	37/7411	0.00970815	0.00970815	0.0973248	AREG/EREG/PIK3R1/CCNYL1/RGCC/TYROBP/WNT11	7	MF
GO:0005230	extracellular ligand-gated monoatomic ion channel activity	6/491	29/7411	0.0105292	0.0105292	0.103101	GABRP/CHRNA3/GRIN3B/GLRB/CHRNB4/GABRB2	6	MF
GO:1901702	salt transmembrane transporter activity	24/491	221/7411	0.0110563	0.0110563	0.104282	GABRP/KCNJ5/CACNG7/SLC7A2/SLC39A8/CFTR/KCNK5/SCN3B/ANXA2/SCNN1A/AQP1/TRPV3/GRIN3B/KCNN1/KCNN4/GLRB/SLC6A13/AQP5/SCNN1G/BEST4/AQP3/GABRB2/TRPC5/SCNN1B	24	MF
GO:0005126	cytokine receptor binding	19/491	163/7411	0.0111451	0.0111451	0.104282	PIK3R1/CCL4/CXCL2/CCL5/CXCL8/CSF2/LOC100525396/TNFSF18/CCL20/SMAD7/SOCS2/IFNB1/OSM/CXCL14/DEFB1/DEFB1/CCL22/IFN-OMEGA-6/IFN-DELTA-8	19	MF
GO:0008236	serine-type peptidase activity	12/491	87/7411	0.0116914	0.0116914	0.104738	CFD/PRCP/CFB/PRSS23/PLAT/F2/C1S/C2/PROC/HTRA3/PCSK1/LOC100738056	12	MF
GO:0017171	serine hydrolase activity	12/491	87/7411	0.0116914	0.0116914	0.104738	CFD/PRCP/CFB/PRSS23/PLAT/F2/C1S/C2/PROC/HTRA3/PCSK1/LOC100738056	12	MF
GO:0004867	serine-type endopeptidase inhibitor activity	8/491	48/7411	0.0126219	0.0126219	0.110718	SERPING1/SLPI/SERPINE2/SERPINE1/SERPINI1/UPTI/SERPINA7/SERPINB7	8	MF
GO:0004180	carboxypeptidase activity	4/491	15/7411	0.0144507	0.0144507	0.12047	CPXM1/FOLH1B/AEBP1/CPN1	4	MF
GO:0048020	CCR chemokine receptor binding	4/491	15/7411	0.0144507	0.0144507	0.12047	CCL4/CCL5/DEFB1/DEFB1	4	MF
GO:0042562	hormone binding	6/491	31/7411	0.014592	0.014592	0.12047	PIK3R1/PRLR/NR3C1/THRA/CALCR/MC3R	6	MF
GO:0008233	peptidase activity	30/491	302/7411	0.0162216	0.0162216	0.128855	CFD/MMP13/CASP3/PRCP/ADAMTS1/CFB/PRSS23/USP2/PLAT/F2/TIMP2/ADAM22/PHEX/USP53/MMP7/MMP25/C1S/CPXM1/MME/C2/PROC/DPEP1/FOLH1B/HTRA3/PCSK1/LOC100738056/AEBP1/MMP20/CPN1/ADAMTS15	30	MF
GO:0004175	endopeptidase activity	21/491	193/7411	0.0164684	0.0164684	0.128855	CFD/MMP13/CASP3/ADAMTS1/CFB/PRSS23/PLAT/F2/ADAM22/PHEX/MMP7/MMP25/C1S/MME/C2/PROC/HTRA3/PCSK1/LOC100738056/MMP20/ADAMTS15	21	MF
GO:0005125	cytokine activity	18/491	158/7411	0.0165256	0.0165256	0.128855	CCL4/GDF15/BMP2/CXCL2/CCL5/CXCL8/CSF2/WNT7A/LOC100525396/CCL20/INHBB/IFNB1/OSM/CXCL14/CCL22/IFN-OMEGA-6/WNT1/IFN-DELTA-8	18	MF
GO:0019955	cytokine binding	8/491	52/7411	0.0199908	0.0199908	0.15304	IL6R/CHRDL1/PRLR/CCR7/LRRC32/ACKR3/BGN/IL2RA	8	MF
GO:0004252	serine-type endopeptidase activity	11/491	84/7411	0.0220764	0.0220764	0.165988	CFD/CFB/PRSS23/PLAT/F2/C1S/C2/PROC/HTRA3/PCSK1/LOC100738056	11	MF
GO:0001614	purinergic nucleotide receptor activity	3/491	10/7411	0.0244288	0.0244288	0.174336	GPR87/P2RY6/P2RY11	3	MF
GO:0008373	sialyltransferase activity	3/491	10/7411	0.0244288	0.0244288	0.174336	ST3GAL1/ST8SIA4/ST8SIA2	3	MF
GO:0016502	nucleotide receptor activity	3/491	10/7411	0.0244288	0.0244288	0.174336	GPR87/P2RY6/P2RY11	3	MF
GO:0019838	growth factor binding	7/491	45/7411	0.0271661	0.0271661	0.190639	IL6R/CHRDL1/KDR/LRRC32/FGFR2/IL2RA/IGFBP4	7	MF
GO:0140375	immune receptor activity	8/491	56/7411	0.0300001	0.0300001	0.207076	IL6R/PRLR/CCR7/ACKR3/FCGR3A/IL2RA/IL9R/CCR4	8	MF
GO:0004675	transmembrane receptor protein serine/threonine kinase activity	3/491	11/7411	0.0319705	0.0319705	0.217117	ACVR1B/BMPR1B/AMHR2	3	MF
GO:0022824	transmitter-gated monoatomic ion channel activity	4/491	19/7411	0.033276	0.033276	0.217865	CHRNA3/GRIN3B/GLRB/CHRNB4	4	MF
GO:0022835	transmitter-gated channel activity	4/491	19/7411	0.033276	0.033276	0.217865	CHRNA3/GRIN3B/GLRB/CHRNB4	4	MF
GO:0004896	cytokine receptor activity	7/491	47/7411	0.033633	0.033633	0.217865	IL6R/PRLR/CCR7/ACKR3/IL2RA/IL9R/CCR4	7	MF
GO:0015144	carbohydrate transmembrane transporter activity	4/491	20/7411	0.0394861	0.0394861	0.240654	SLC2A2/AQP1/MFSD4A/AQP3	4	MF
GO:0042887	amide transmembrane transporter activity	4/491	20/7411	0.0394861	0.0394861	0.240654	SLC38A3/SLC15A2/CDH17/AQP3	4	MF
GO:1901618	organic hydroxy compound transmembrane transporter activity	4/491	20/7411	0.0394861	0.0394861	0.240654	STRA6/AQP1/SLC51A/AQP3	4	MF
GO:0008235	metalloexopeptidase activity	5/491	29/7411	0.0396221	0.0396221	0.240654	CPXM1/DPEP1/FOLH1B/AEBP1/CPN1	5	MF
GO:0005231	excitatory extracellular ligand-gated monoatomic ion channel activity	3/491	12/7411	0.0405803	0.0405803	0.240654	CHRNA3/GLRB/CHRNB4	3	MF
GO:0090482	vitamin transmembrane transporter activity	3/491	12/7411	0.0405803	0.0405803	0.240654	STRA6/SLC19A3/GC	3	MF
GO:0017046	peptide hormone binding	4/491	21/7411	0.0463107	0.0463107	0.267113	PIK3R1/PRLR/CALCR/MC3R	4	MF
GO:0098960	postsynaptic neurotransmitter receptor activity	4/491	21/7411	0.0463107	0.0463107	0.267113	CHRNA3/GRIN3B/GLRB/CHRNB4	4	MF

## Sheet: H_PDCoV vs Mock
ID	Description	GeneRatio	BgRatio	pvalue	p.adjust	qvalue	geneID	Count	Ont
GO:0009607	response to biotic stimulus	120/1042	498/6969	1.60944e-08	1.60944e-08	4.43865e-05	TNFAIP3/BST2/C3/IRF1/TXNIP/CCR7/CCL4/CCL5/MX1/OAS1/IFIT3/IFIH1/DHX58/OAS2/CEBPG/N4BP1/COL14A1/ZBP1/IRF7/DDIT3/BATF2/ISG20/CFD/TRIM26/STAT2/ARHGEF2/ISG15/RSAD2/SLPI/SERPING1/PLSCR1/STAT1/S100A12/RNF19B/TICAM1/CXCL8/GPATCH3/JUN/LAPTM5/PTGIR/CD40/OASL/TRAF2/CD59/CFB/NOS2/ABL1/NFKBIA/IFNB1/TRAF6/PDE12/SELENOS/C1QTNF6/GPS2/S100A8/TNFSF4/C5/TLR2/IL23A/PPP1R15B/MORC3/IL1A/TGFB1/NMI/CD86/HYAL1/PDCD4/EMID…	120	BP
GO:0002250	adaptive immune response	49/1042	153/6969	5.95076e-08	5.95076e-08	5.58394e-05	TNFAIP3/C3/IL6/TAP1/IRF7/RSAD2/ABL2/KMT5B/JAK3/CD40/TRAF2/CFB/CTSH/ABL1/TRAF6/TFRC/C5/IL23A/TGFB1/SIRT1/C2/CD3E/TNFSF13B/EXOSC3/FADD/DUSP10/IL27/IFN-ALPHAOMEGA/FYN/MATK/BMX/C9/SLA-DMB/IL2/LTA/LCK/STAT4/LOC100517145/CD79A/SLA-DRA/C4A/SLA-DOA/FCGR1A/CD8A/MBL2/IFN-OMEGA-6/CD4/IFN-DELTA-8/C1QC	49	BP
GO:1901700	response to oxygen-containing compound	100/1042	403/6969	6.07413e-08	6.07413e-08	5.58394e-05	TNFAIP3/RHOB/SESN2/CCR7/STAT5A/CYP7A1/STAT2/ARHGEF2/CCDC62/SLPI/STAT1/MDM2/TICAM1/IGFBP2/CXCL8/TRA2B/EGR1/JUN/PTGIR/GDAP1/SQSTM1/RASA4B/SPP1/TRAF2/NOS2/SESN3/CTSH/ITPKC/ABL1/PDK3/NFKBIA/TRAF6/DMTN/SELENOS/NR4A2/S100A8/TNFSF4/TLR2/SOCS1/NR4A3/PIK3R1/PPP1R15B/INSIG1/IL1A/TGFB1/SIRT1/CD86/STAMBPL1/HYAL1/SLC27A1/PDCD4/CFTR/GDF15/NKX3-1/DRD1/NCOA5/PIM1/AQP1/HTR1D/COL5A2/CXCL10/LIN28A/WNT5A/HSD3B1/LOC1…	100	BP
GO:0051707	response to other organism	114/1042	484/6969	1.42756e-07	1.42756e-07	7.99996e-05	TNFAIP3/BST2/C3/IRF1/CCR7/CCL4/CCL5/MX1/OAS1/IFIT3/IFIH1/DHX58/OAS2/CEBPG/N4BP1/COL14A1/ZBP1/IRF7/BATF2/ISG20/CFD/TRIM26/STAT2/ARHGEF2/ISG15/RSAD2/SLPI/SERPING1/PLSCR1/STAT1/S100A12/RNF19B/TICAM1/CXCL8/GPATCH3/JUN/PTGIR/CD40/OASL/TRAF2/CD59/CFB/NOS2/ABL1/NFKBIA/IFNB1/TRAF6/PDE12/SELENOS/C1QTNF6/GPS2/S100A8/TNFSF4/C5/TLR2/IL23A/MORC3/IL1A/TGFB1/NMI/CD86/HYAL1/PDCD4/EMID1/ZCCHC3/TYROBP/C2/COL5A2/CX…	114	BP
GO:0045087	innate immune response	79/1042	302/6969	1.58998e-07	1.58998e-07	7.99996e-05	TNFAIP3/C3/IRF1/CCL4/CCL5/MX1/OAS1/IFIT3/IFIH1/DHX58/OAS2/CEBPG/N4BP1/COL14A1/ZBP1/IRF7/ISG20/CFD/TRIM26/STAT2/ARHGEF2/ISG15/RSAD2/SLPI/SERPING1/PLSCR1/STAT1/S100A12/RNF19B/TICAM1/GPATCH3/CD40/OASL/TRAF2/CD59/CFB/NOS2/NFKBIA/TRAF6/PDE12/C1QTNF6/GPS2/C5/TLR2/IL23A/MORC3/NMI/EMID1/ZCCHC3/TYROBP/C2/COL5A2/CXCL10/WNT5A/FADD/DUSP10/IL27/FYN/C1QTNF7/C9/IRF8/CCL1/COL7A1/LOC102161030/PI3/LOC100517145/NMB…	79	BP
GO:0043207	response to external biotic stimulus	114/1042	486/6969	1.80165e-07	1.80165e-07	7.99996e-05	TNFAIP3/BST2/C3/IRF1/CCR7/CCL4/CCL5/MX1/OAS1/IFIT3/IFIH1/DHX58/OAS2/CEBPG/N4BP1/COL14A1/ZBP1/IRF7/BATF2/ISG20/CFD/TRIM26/STAT2/ARHGEF2/ISG15/RSAD2/SLPI/SERPING1/PLSCR1/STAT1/S100A12/RNF19B/TICAM1/CXCL8/GPATCH3/JUN/PTGIR/CD40/OASL/TRAF2/CD59/CFB/NOS2/ABL1/NFKBIA/IFNB1/TRAF6/PDE12/SELENOS/C1QTNF6/GPS2/S100A8/TNFSF4/C5/TLR2/IL23A/MORC3/IL1A/TGFB1/NMI/CD86/HYAL1/PDCD4/EMID1/ZCCHC3/TYROBP/C2/COL5A2/CX…	114	BP
GO:0007155	cell adhesion	90/1042	360/6969	2.03053e-07	2.03053e-07	7.99996e-05	IRF1/RHOB/RND1/CCR7/STAT5A/DUSP3/CHL1/IL15/ICAM1/IGFBP2/CXCL8/CDHR2/NTN4/EPHA1/CLDN4/CD274/SPP1/NECTIN1/PEAK1/DPP4/ABL1/TRAF6/DMTN/TFRC/VCAM1/ICAM4/S100A8/IL23A/SOCS1/NR4A3/PIK3R1/KDR/IL1A/TGFB1/CD86/HYAL1/RASA1/OLR1/LRRC32/SELE/SLC39A8/CDH24/FAP/MXRA8/RAC2/ITGB6/NRARP/ZAN/CLDN7/WNT5A/LAMA3/TNFSF13B/CDH13/FADD/PECAM1/PLET1/DUSP10/CLDN6/CASS4/RELL2/ITGA4/HOXD3/SLA-DMB/BCAN/GPR4/IL2/COL7A1/LOC10015…	90	BP
GO:0098542	defense response to other organism	98/1042	416/6969	1.14882e-06	1.14882e-06	0.000396041	TNFAIP3/BST2/C3/IRF1/CCL4/CCL5/MX1/OAS1/IFIT3/IFIH1/DHX58/OAS2/CEBPG/N4BP1/COL14A1/ZBP1/IRF7/BATF2/ISG20/CFD/TRIM26/STAT2/ARHGEF2/ISG15/RSAD2/SLPI/SERPING1/PLSCR1/STAT1/S100A12/RNF19B/TICAM1/CXCL8/GPATCH3/CD40/OASL/TRAF2/CD59/CFB/NOS2/NFKBIA/IFNB1/TRAF6/PDE12/C1QTNF6/GPS2/C5/TLR2/IL23A/MORC3/NMI/EMID1/ZCCHC3/TYROBP/C2/COL5A2/CXCL10/WNT5A/FADD/PGLYRP2/DUSP10/IL27/IFN-ALPHAOMEGA/FYN/C1QTNF7/IL29/C9…	98	BP
GO:0002684	positive regulation of immune system process	74/1042	291/6969	1.29767e-06	1.29767e-06	0.000397647	TNFAIP3/C3/IRF1/CCR7/CCL5/DHX58/ZBP1/STAT5A/IRF7/DUSP3/CFD/RUNX1/RSAD2/IL15/SERPING1/PLSCR1/KMT5B/TICAM1/IGFBP2/GPATCH3/CD40/TRAF2/CD59/CFB/DPP4/ABL1/PIK3CD/NFKBIA/TRAF6/TFRC/GPS2/C5/TLR2/IL23A/SOCS1/PIK3R1/IL1A/TGFB1/SIRT1/CD86/SPI1/ZCCHC3/TYROBP/RAC2/C2/CXCL10/WNT5A/TNFSF13B/EXOSC3/FADD/DUSP10/FYN/BMX/IL29/C9/SLA-DMB/IL2/KCNN4/LOC102161030/CD101/LTA/CXCL14/LOC100517145/C5AR1/CD79A/EFNB3/C4A/FCG…	74	BP
GO:0030593	neutrophil chemotaxis	16/1042	31/6969	1.81828e-06	1.81828e-06	0.000501461	CCR7/CCL4/CCL5/CXCL8/DPP4/S100A8/IL23A/BDKRB2/RAC2/CXCL10/DPEP1/CCL1/C5AR1/LOC100516039/CCL2/CCL17	16	BP
GO:0009967	positive regulation of signal transduction	93/1042	394/6969	2.00453e-06	2.00453e-06	0.000502572	TNFAIP3/C3/SESN2/IL6/ATF3/CCR7/CCL4/CCL5/DHX58/SAA3/ZBP1/IRF7/DDIT3/ESM1/ARHGEF2/RSAD2/REL/BBC3/CLU/CFLAR/TNF/S100A12/CHI3L1/TICAM1/DOK5/CD40/KLF2/ZRANB1/SEMA4C/TRAF2/CTSH/FGFR4/PLAGL2/ABL1/PIK3CD/BCLAF1/TRAF6/DMTN/BID/FAM53B/GPS2/S100A8/TLR2/IL23A/SOCS1/TIMP3/PIK3R1/KDR/TRIM39/TGFB1/SIRT1/STAMBPL1/RASGEF1A/MLLT3/PDCD4/GDF15/NKX3-1/F3/LURAP1/TBX20/LMCD1/IL10RA/NRARP/WNT11/LIN28A/WNT5A/NEU3/PIK3R5…	93	BP
GO:0034097	response to cytokine	65/1042	250/6969	2.58983e-06	2.58983e-06	0.000561048	IRF1/IL6/CCL4/CCL5/MX1/ZBP1/STAT5A/IRF7/STAT2/ARHGEF2/ISG15/IL15/TNF/STAT1/NFIL3/CHI3L1/CXCL8/JAK3/EGR1/CD40/TRAF2/NOS2/NFKBIA/BCLAF1/TRAF6/PDE12/GPS2/TLR2/SOCS1/TIMP3/IL1A/SIRT1/UBD/PRLR/HYAL1/SLC27A1/CXCL11/NKX3-1/SELE/PMM1/CXCL10/WNT5A/TNFSF13B/FADD/IFN-ALPHAOMEGA/DUOX2/ENDOG/IRF8/CCL1/IL2/STAT4/ABCG4/RAB20/LOC100510975/LOC100516039/TRIM44/CCL2/CCL17/CITED1/IFN-OMEGA-6/CD4/INA/SSTR1/IFN-DELTA-…	65	BP
GO:0002237	response to molecule of bacterial origin	28/1042	77/6969	2.64463e-06	2.64463e-06	0.000561048	TNFAIP3/CCR7/SLPI/TICAM1/CXCL8/JUN/PTGIR/NOS2/ABL1/NFKBIA/TRAF6/SELENOS/S100A8/TNFSF4/TLR2/IL1A/TGFB1/CD86/PDCD4/CXCL10/WNT5A/DUSP10/IRF8/C5AR1/PTGFR/CCL2/LTF/CITED1	28	BP
GO:0006954	inflammatory response	66/1042	256/6969	2.97039e-06	2.97039e-06	0.000585144	TNFAIP3/C3/IL6/CCR7/CCL4/CCL5/SAA3/STAT5A/S100A12/CHI3L1/TICAM1/CXCL8/SMAD1/PTGIR/GGT1/ELF4/CD40/NOS2/NFKBIA/PXK/SELENOS/GPS2/S100A8/TNFSF4/C5/TLR2/IL23A/IL1A/NLRP3/TGFB1/HYAL1/PDCD4/OLR1/F3/IL2RA/SLC39A8/F2/TYROBP/PROC/IL10RA/CXCL10/WNT5A/DUSP10/IL27/DPEP1/GPR4/CCL1/IL2/LTA/HP/LTB4R2/SLAMF8/CCR5/LOC100517145/C5AR1/CRH/BDKRB1/HGF/LOC100516039/C4A/PTGFR/FCGR1A/CCL2/CCL17/CCRL2/ALOX5AP	66	BP
GO:1901701	cellular response to oxygen-containing compound	76/1042	309/6969	3.64749e-06	3.64749e-06	0.000630223	TNFAIP3/RHOB/SESN2/STAT5A/CYP7A1/ARHGEF2/CCDC62/STAT1/MDM2/TICAM1/CXCL8/TRA2B/JUN/SQSTM1/RASA4B/SPP1/TRAF2/NOS2/SESN3/ITPKC/ABL1/PDK3/NFKBIA/TRAF6/DMTN/SELENOS/NR4A2/TNFSF4/TLR2/SOCS1/NR4A3/PIK3R1/INSIG1/IL1A/TGFB1/SIRT1/CD86/STAMBPL1/PDCD4/CFTR/GDF15/DRD1/NCOA5/PIM1/AQP1/HTR1D/COL5A2/CXCL10/LIN28A/WNT5A/LOC100511937/GCG/HCN4/FYN/ITGA4/DPEP1/PEX12/DRD2/NFATC4/IRF8/EPHA3/INHBB/CYP11A1/CPNE5/HGF/AQ…	76	BP
GO:0051240	positive regulation of multicellular organismal process	104/1042	459/6969	3.65626e-06	3.65626e-06	0.000630223	IRF1/RHOB/IL6/CCR7/PLTP/DHX58/CEBPG/STAT5A/IRF7/DDIT3/ARHGEF2/ISG15/RUNX1/RSAD2/IL15/KMT5B/TNF/STAT1/CHI3L1/TICAM1/IGFBP2/CXCL8/FCGR3A/EGR1/SMAD1/EPHA1/CD40/SPP1/TRAF2/BMPR1B/NOS2/CTSH/DPP4/ABL1/PIK3CD/RND2/TRAF6/DMTN/TFRC/TNFSF4/TLR2/IL23A/SOCS1/PIK3R1/KDR/IL1A/TGFB1/SIRT1/CD86/STRA6/HYAL1/SLC27A1/SPI1/HRH1/NKX3-1/PIM1/F3/WT1/LURAP1/F2/HEY2/TBX20/SERPINF1/AQP1/TYROBP/WNT11/WNT5A/TNFSF13B/EXOSC3/…	104	BP
GO:0010647	positive regulation of cell communication	101/1042	445/6969	4.7123e-06	4.7123e-06	0.000722002	TNFAIP3/C3/SESN2/IL6/ATF3/CCR7/CCL4/CCL5/DHX58/SAA3/ZBP1/IRF7/DDIT3/ESM1/ARHGEF2/RSAD2/REL/BBC3/CLU/CFLAR/TNF/S100A12/CHI3L1/TICAM1/SQSTM1/DOK5/CD40/KLF2/CACNG7/ZRANB1/SPP1/SEMA4C/TRAF2/CTSH/FGFR4/PLAGL2/ABL1/PIK3CD/BCLAF1/TRAF6/DMTN/BID/FAM53B/GPS2/S100A8/TLR2/IL23A/SOCS1/TIMP3/PIK3R1/KDR/TRIM39/TGFB1/SIRT1/STAMBPL1/RASGEF1A/MLLT3/PDCD4/GDF15/NKX3-1/F3/LURAP1/TBX20/LMCD1/IL10RA/NRARP/WNT11/LIN28…	101	BP
GO:0023056	positive regulation of signaling	101/1042	445/6969	4.7123e-06	4.7123e-06	0.000722002	TNFAIP3/C3/SESN2/IL6/ATF3/CCR7/CCL4/CCL5/DHX58/SAA3/ZBP1/IRF7/DDIT3/ESM1/ARHGEF2/RSAD2/REL/BBC3/CLU/CFLAR/TNF/S100A12/CHI3L1/TICAM1/SQSTM1/DOK5/CD40/KLF2/CACNG7/ZRANB1/SPP1/SEMA4C/TRAF2/CTSH/FGFR4/PLAGL2/ABL1/PIK3CD/BCLAF1/TRAF6/DMTN/BID/FAM53B/GPS2/S100A8/TLR2/IL23A/SOCS1/TIMP3/PIK3R1/KDR/TRIM39/TGFB1/SIRT1/STAMBPL1/RASGEF1A/MLLT3/PDCD4/GDF15/NKX3-1/F3/LURAP1/TBX20/LMCD1/IL10RA/NRARP/WNT11/LIN28…	101	BP
GO:0002682	regulation of immune system process	97/1042	425/6969	5.72453e-06	5.72453e-06	0.000830929	TNFAIP3/C3/IRF1/CCR7/CCL5/DHX58/N4BP1/ZBP1/STAT5A/IRF7/DUSP3/CFD/STAT2/ISG15/RUNX1/RSAD2/IL15/SERPING1/PLSCR1/KMT5B/STAT1/TICAM1/IGFBP2/GPATCH3/GGT1/CD40/CD274/TRAF2/CD59/CFB/CTSH/DPP4/ABL1/PIK3CD/NFKBIA/TRAF6/TFRC/SELENOS/GPS2/C5/ZBTB32/TLR2/IL23A/SOCS1/PIK3R1/IL1A/TGFB1/SIRT1/CD86/SIAE/SPI1/LRRC32/SELE/ZCCHC3/TYROBP/RAC2/NRARP/C2/CXCL10/WNT5A/TNFSF13B/PIANP/EXOSC3/FADD/DUSP10/IL27/FYN/BMX/IL29/…	97	BP
GO:0050778	positive regulation of immune response	54/1042	201/6969	6.5564e-06	6.5564e-06	0.000904093	TNFAIP3/C3/IRF1/CCR7/DHX58/ZBP1/IRF7/DUSP3/CFD/RSAD2/IL15/SERPING1/PLSCR1/KMT5B/TICAM1/GPATCH3/CD40/TRAF2/CD59/CFB/ABL1/NFKBIA/TRAF6/TFRC/GPS2/C5/TLR2/IL23A/TGFB1/SIRT1/ZCCHC3/TYROBP/C2/WNT5A/TNFSF13B/EXOSC3/FADD/FYN/BMX/IL29/C9/IL2/KCNN4/LOC102161030/LTA/LOC100517145/C5AR1/CD79A/C4A/FCGR1A/BLNK/CD8A/MBL2/C1QC	54	BP
GO:0071345	cellular response to cytokine stimulus	60/1042	232/6969	7.56945e-06	7.56945e-06	0.000953041	IRF1/IL6/CCL4/CCL5/MX1/ZBP1/STAT5A/IRF7/STAT2/ARHGEF2/ISG15/IL15/TNF/STAT1/NFIL3/CHI3L1/CXCL8/JAK3/EGR1/CD40/TRAF2/NOS2/NFKBIA/BCLAF1/TRAF6/PDE12/GPS2/TLR2/SOCS1/IL1A/SIRT1/PRLR/HYAL1/SLC27A1/CXCL11/NKX3-1/PMM1/CXCL10/WNT5A/TNFSF13B/FADD/IFN-ALPHAOMEGA/DUOX2/IRF8/CCL1/IL2/STAT4/ABCG4/RAB20/LOC100510975/LOC100516039/TRIM44/CCL2/CCL17/IFN-OMEGA-6/CD4/INA/SSTR1/IFN-DELTA-8/PID1	60	BP
GO:0070555	response to interleukin-1	14/1042	27/6969	7.6025e-06	7.6025e-06	0.000953041	CCL4/CCL5/CHI3L1/CXCL8/EGR1/CD40/TRAF6/HYAL1/NKX3-1/CCL1/LOC100516039/CCL2/CCL17/CITED1	14	BP
GO:0034341	response to type II interferon	16/1042	34/6969	8.54747e-06	8.54747e-06	0.000982209	IRF1/CCL4/CCL5/STAT1/CD40/NOS2/PDE12/TLR2/WNT5A/IRF8/CCL1/RAB20/LOC100516039/CCL2/CCL17/CITED1	16	BP
GO:1990266	neutrophil migration	16/1042	34/6969	8.54747e-06	8.54747e-06	0.000982209	CCR7/CCL4/CCL5/CXCL8/DPP4/S100A8/IL23A/BDKRB2/RAC2/CXCL10/DPEP1/CCL1/C5AR1/LOC100516039/CCL2/CCL17	16	BP
GO:0019221	cytokine-mediated signaling pathway	43/1042	150/6969	1.00698e-05	1.00698e-05	0.00105806	IRF1/IL6/CCL4/CCL5/ZBP1/STAT5A/IRF7/STAT2/ARHGEF2/ISG15/IL15/TNF/STAT1/CXCL8/JAK3/EGR1/TRAF2/NFKBIA/TRAF6/GPS2/SOCS1/IL1A/SIRT1/PRLR/SLC27A1/CXCL11/CXCL10/WNT5A/TNFSF13B/FADD/IFN-ALPHAOMEGA/DUOX2/CCL1/IL2/STAT4/LOC100510975/LOC100516039/TRIM44/CCL2/CCL17/IFN-OMEGA-6/CD4/IFN-DELTA-8	43	BP
GO:0051607	defense response to virus	37/1042	122/6969	1.03585e-05	1.03585e-05	0.00105806	TNFAIP3/BST2/IRF1/MX1/OAS1/IFIT3/IFIH1/DHX58/OAS2/ZBP1/IRF7/ISG20/STAT2/ISG15/RSAD2/PLSCR1/STAT1/TICAM1/GPATCH3/CD40/OASL/IFNB1/TRAF6/PDE12/TLR2/IL23A/MORC3/CXCL10/FADD/IFN-ALPHAOMEGA/IL29/LOC102161030/IFN-OMEGA-3/NMB/TRIM44/IFN-OMEGA-6/IFN-DELTA-8	37	BP
GO:0140546	defense response to symbiont	37/1042	122/6969	1.03585e-05	1.03585e-05	0.00105806	TNFAIP3/BST2/IRF1/MX1/OAS1/IFIT3/IFIH1/DHX58/OAS2/ZBP1/IRF7/ISG20/STAT2/ISG15/RSAD2/PLSCR1/STAT1/TICAM1/GPATCH3/CD40/OASL/IFNB1/TRAF6/PDE12/TLR2/IL23A/MORC3/CXCL10/FADD/IFN-ALPHAOMEGA/IL29/LOC102161030/IFN-OMEGA-3/NMB/TRIM44/IFN-OMEGA-6/IFN-DELTA-8	37	BP
GO:0050776	regulation of immune response	63/1042	250/6969	1.10849e-05	1.10849e-05	0.00109182	TNFAIP3/C3/IRF1/CCR7/DHX58/N4BP1/ZBP1/IRF7/DUSP3/CFD/STAT2/ISG15/RSAD2/IL15/SERPING1/PLSCR1/KMT5B/TICAM1/GPATCH3/CD40/TRAF2/CD59/CFB/CTSH/ABL1/NFKBIA/TRAF6/TFRC/SELENOS/GPS2/C5/TLR2/IL23A/TGFB1/SIRT1/ZCCHC3/TYROBP/RAC2/C2/WNT5A/TNFSF13B/PIANP/EXOSC3/FADD/DUSP10/IL27/FYN/BMX/IL29/C9/IL2/KCNN4/LOC102161030/LTA/LOC100517145/C5AR1/CD79A/C4A/FCGR1A/BLNK/CD8A/MBL2/C1QC	63	BP
GO:0032496	response to lipopolysaccharide	26/1042	74/6969	1.23162e-05	1.23162e-05	0.0011651	TNFAIP3/CCR7/SLPI/TICAM1/CXCL8/JUN/PTGIR/NOS2/ABL1/NFKBIA/TRAF6/SELENOS/S100A8/TNFSF4/IL1A/TGFB1/CD86/PDCD4/CXCL10/WNT5A/DUSP10/IRF8/PTGFR/CCL2/LTF/CITED1	26	BP
GO:0009615	response to virus	40/1042	137/6969	1.26738e-05	1.26738e-05	0.0011651	TNFAIP3/BST2/IRF1/MX1/OAS1/IFIT3/IFIH1/DHX58/OAS2/ZBP1/IRF7/ISG20/STAT2/ISG15/RSAD2/PLSCR1/STAT1/TICAM1/GPATCH3/CD40/OASL/IFNB1/TRAF6/PDE12/TLR2/IL23A/MORC3/TGFB1/HYAL1/CXCL10/FADD/POU2F2/IFN-ALPHAOMEGA/IL29/LOC102161030/IFN-OMEGA-3/NMB/TRIM44/IFN-OMEGA-6/IFN-DELTA-8	40	BP
GO:0002460	adaptive immune response based on somatic recombination of immune receptors built from immunoglobulin superfamily domains	30/1042	92/6969	1.48529e-05	1.48529e-05	0.00132138	TNFAIP3/C3/IL6/IRF7/RSAD2/KMT5B/CD40/TRAF2/CFB/CTSH/TRAF6/TFRC/C5/IL23A/TGFB1/C2/TNFSF13B/EXOSC3/FADD/IL27/C9/IL2/LTA/STAT4/LOC100517145/C4A/FCGR1A/CD8A/MBL2/C1QC	30	BP
GO:0007159	leukocyte cell-cell adhesion	33/1042	106/6969	1.69232e-05	1.69232e-05	0.00144243	IRF1/CCR7/STAT5A/DUSP3/IL15/IGFBP2/CD274/DPP4/ABL1/TRAF6/TFRC/S100A8/IL23A/SOCS1/NR4A3/IL1A/TGFB1/CD86/OLR1/LRRC32/SELE/SLC39A8/RAC2/NRARP/TNFSF13B/FADD/DUSP10/ITGA4/SLA-DMB/IL2/ITGB2/EFNB3/HHLA2	33	BP
GO:0045766	positive regulation of angiogenesis	18/1042	43/6969	1.77826e-05	1.77826e-05	0.00144243	RHOB/CHI3L1/CXCL8/SMAD1/EPHA1/CD40/CTSH/ABL1/KDR/IL1A/SIRT1/HYAL1/F3/AQP1/WNT5A/NR2E1/C5AR1/FGF18	18	BP
GO:1904018	positive regulation of vasculature development	18/1042	43/6969	1.77826e-05	1.77826e-05	0.00144243	RHOB/CHI3L1/CXCL8/SMAD1/EPHA1/CD40/CTSH/ABL1/KDR/IL1A/SIRT1/HYAL1/F3/AQP1/WNT5A/NR2E1/C5AR1/FGF18	18	BP
GO:0001816	cytokine production	60/1042	239/6969	2.03154e-05	2.03154e-05	0.00160079	TNFAIP3/IRF1/IL6/CCR7/DHX58/CEBPG/N4BP1/STAT5A/IRF7/DDIT3/ARHGEF2/ISG15/RUNX1/RSAD2/IL15/REL/TNF/STAT1/CHI3L1/TICAM1/GPATCH3/EGR1/ELF4/CD40/TRAF2/NOS2/ABL1/TRAF6/TNFSF4/ZBTB32/TLR2/IL23A/SOCS1/PIK3R1/MORC3/IL1A/TGFB1/SIRT1/CSF2/PDCD4/LRRC32/LURAP1/TYROBP/ITGB6/WNT11/WNT5A/FADD/POU2F2/NFATC4/IRF8/IL2/LTA/INHBB/NMB/C5AR1/HGF/RNF128/TGFB3/HHLA2/LTF	60	BP
GO:0043068	positive regulation of programmed cell death	41/1042	145/6969	2.31119e-05	2.31119e-05	0.00177056	RHOB/ATF3/DDIT3/BBC3/CLU/TNF/LAPTM5/TNFRSF12A/CD40/HRK/CD274/TRAF2/NOS2/CTSH/PLAGL2/ABL1/PIK3CD/BCLAF1/BID/S100A8/TIMP3/TRIM39/SIRT1/PDCD4/NKX3-1/WT1/FAP/WNT11/WNT5A/FADD/SHQ1/TIGAR/ITGA4/ENDOG/NFATC4/FRZB/CD248/SYCE3/ACRBP/NEURL1/CCL2	41	BP
GO:0071347	cellular response to interleukin-1	12/1042	23/6969	3.19992e-05	3.19992e-05	0.0022656	CCL4/CCL5/CXCL8/EGR1/CD40/TRAF6/HYAL1/NKX3-1/CCL1/LOC100516039/CCL2/CCL17	12	BP
GO:0071621	granulocyte chemotaxis	16/1042	37/6969	3.20383e-05	3.20383e-05	0.0022656	CCR7/CCL4/CCL5/CXCL8/DPP4/S100A8/IL23A/BDKRB2/RAC2/CXCL10/DPEP1/CCL1/C5AR1/LOC100516039/CCL2/CCL17	16	BP
GO:0071216	cellular response to biotic stimulus	24/1042	69/6969	3.20384e-05	3.20384e-05	0.0022656	TNFAIP3/TXNIP/DDIT3/TICAM1/CXCL8/JUN/NOS2/ABL1/NFKBIA/TRAF6/SELENOS/TNFSF4/TLR2/PPP1R15B/IL1A/TGFB1/CD86/PDCD4/CXCL10/WNT5A/TIGAR/IRF8/CCL2/LTF	24	BP
GO:0071346	cellular response to type II interferon	14/1042	30/6969	3.54692e-05	3.54692e-05	0.00239638	IRF1/CCL4/CCL5/STAT1/NOS2/PDE12/TLR2/WNT5A/IRF8/CCL1/RAB20/LOC100516039/CCL2/CCL17	14	BP
GO:0002252	immune effector process	50/1042	192/6969	3.56256e-05	3.56256e-05	0.00239638	C3/IL6/DHX58/CEBPG/IRF7/CFD/RSAD2/SERPING1/CLU/KMT5B/RNF19B/TICAM1/CD40/TRAF2/CD59/CFB/CTSH/ABL1/TRAF6/TFRC/C5/IL23A/TGFB1/SIRT1/ITFG2/TYROBP/RAC2/C2/WNT5A/EXOSC3/FADD/PRF1/DUSP10/IL27/IFN-ALPHAOMEGA/PTGDS/C9/IRF8/IL2/LTA/STAT4/LOC100517145/C4A/FCGR1A/TGFB3/CD8A/MBL2/IFN-OMEGA-6/IFN-DELTA-8/C1QC	50	BP
GO:0002449	lymphocyte mediated immunity	27/1042	83/6969	4.12996e-05	4.12996e-05	0.00271191	C3/CEBPG/IRF7/RSAD2/KMT5B/RNF19B/CD40/TRAF2/CFB/CTSH/TRAF6/TFRC/C5/IL23A/TGFB1/C2/EXOSC3/FADD/C9/IL2/LTA/LOC100517145/C4A/FCGR1A/CD8A/MBL2/C1QC	27	BP
GO:0002821	positive regulation of adaptive immune response	15/1042	34/6969	4.25225e-05	4.25225e-05	0.00272727	RSAD2/KMT5B/CD40/TRAF2/TRAF6/TFRC/IL23A/TGFB1/SIRT1/TNFSF13B/EXOSC3/FADD/IL2/LTA/FCGR1A	15	BP
GO:0008284	positive regulation of cell population proliferation	75/1042	325/6969	4.63384e-05	4.63384e-05	0.00290446	TNFAIP3/IL6/CCL5/STAT5A/ESM1/IL15/STAT1/TICAM1/IGFBP2/CLEC11A/EPHA1/CD40/EGFL7/BMPR1B/CTSH/FGFR4/DPP4/ABL1/PIK3CD/RND2/TRAF6/TFRC/EAPP/IL23A/NR4A3/PIK3R1/KDR/IL1A/TGFB1/SIRT1/ID2/CD86/CSF2/HYAL1/NKX3-1/IL34/SRSF6/PIM1/F3/HEY2/TBX20/AQP1/RAC2/NRARP/LIN28A/ENPP2/WNT5A/TNFSF13B/FADD/NR2E1/FYN/ITGA4/ISLR2/CLRN1/BCAN/GHRHR/IL2/CSF3/NDNF/EPHA3/BMP5/NMB/CD248/C5AR1/SHC4/RLN2/FGF6/NEURL1/WNT1/PTGFR/TGFB3…	75	BP
GO:0043065	positive regulation of apoptotic process	39/1042	140/6969	5.24513e-05	5.24513e-05	0.00316363	RHOB/ATF3/DDIT3/BBC3/CLU/TNF/TNFRSF12A/CD40/HRK/CD274/TRAF2/CTSH/PLAGL2/ABL1/PIK3CD/BCLAF1/BID/S100A8/TIMP3/TRIM39/SIRT1/PDCD4/NKX3-1/WT1/FAP/WNT11/WNT5A/FADD/SHQ1/TIGAR/ITGA4/ENDOG/NFATC4/FRZB/CD248/SYCE3/ACRBP/NEURL1/CCL2	39	BP
GO:0016064	immunoglobulin mediated immune response	18/1042	46/6969	5.27673e-05	5.27673e-05	0.00316363	C3/IRF7/KMT5B/CD40/CFB/TFRC/C5/TGFB1/C2/EXOSC3/C9/IL2/LTA/LOC100517145/C4A/FCGR1A/MBL2/C1QC	18	BP
GO:0002824	positive regulation of adaptive immune response based on somatic recombination of immune receptors built from immunoglobulin superfamily domains	14/1042	31/6969	5.58547e-05	5.58547e-05	0.00327747	RSAD2/KMT5B/CD40/TRAF2/TRAF6/TFRC/IL23A/TGFB1/TNFSF13B/EXOSC3/FADD/IL2/LTA/FCGR1A	14	BP
GO:0001817	regulation of cytokine production	57/1042	233/6969	7.15672e-05	7.15672e-05	0.00411197	TNFAIP3/IRF1/CCR7/DHX58/CEBPG/N4BP1/STAT5A/IRF7/DDIT3/ARHGEF2/ISG15/RUNX1/RSAD2/IL15/REL/STAT1/CHI3L1/TICAM1/GPATCH3/EGR1/ELF4/CD40/TRAF2/NOS2/ABL1/TRAF6/TNFSF4/ZBTB32/TLR2/IL23A/SOCS1/PIK3R1/MORC3/IL1A/TGFB1/SIRT1/PDCD4/LRRC32/LURAP1/TYROBP/ITGB6/WNT11/WNT5A/FADD/POU2F2/NFATC4/IRF8/IL2/LTA/INHBB/NMB/C5AR1/HGF/RNF128/TGFB3/HHLA2/LTF	57	BP
GO:0019724	B cell mediated immunity	18/1042	47/6969	7.37265e-05	7.37265e-05	0.00414959	C3/IRF7/KMT5B/CD40/CFB/TFRC/C5/TGFB1/C2/EXOSC3/C9/IL2/LTA/LOC100517145/C4A/FCGR1A/MBL2/C1QC	18	BP
GO:0002443	leukocyte mediated immunity	32/1042	109/6969	8.18092e-05	8.18092e-05	0.00451242	C3/CEBPG/IRF7/RSAD2/KMT5B/RNF19B/TICAM1/CD40/TRAF2/CFB/CTSH/TRAF6/TFRC/C5/IL23A/TGFB1/TYROBP/RAC2/C2/EXOSC3/FADD/PRF1/PTGDS/C9/IL2/LTA/LOC100517145/C4A/FCGR1A/CD8A/MBL2/C1QC	32	BP
GO:0034612	response to tumor necrosis factor	23/1042	69/6969	9.9224e-05	9.9224e-05	0.00517076	CCL4/CCL5/ARHGEF2/TNF/STAT1/CHI3L1/CXCL8/CD40/TRAF2/NFKBIA/TRAF6/GPS2/SIRT1/UBD/NKX3-1/TNFSF13B/ENDOG/CCL1/LOC100510975/LOC100516039/CCL2/CCL17/PID1	23	BP
GO:1903039	positive regulation of leukocyte cell-cell adhesion	23/1042	69/6969	9.9224e-05	9.9224e-05	0.00517076	CCR7/STAT5A/IL15/IGFBP2/DPP4/ABL1/TRAF6/TFRC/IL23A/SOCS1/NR4A3/IL1A/TGFB1/CD86/SELE/TNFSF13B/FADD/DUSP10/SLA-DMB/IL2/ITGB2/EFNB3/HHLA2	23	BP
GO:0097530	granulocyte migration	16/1042	40/6969	0.000100436	0.000100436	0.00517076	CCR7/CCL4/CCL5/CXCL8/DPP4/S100A8/IL23A/BDKRB2/RAC2/CXCL10/DPEP1/CCL1/C5AR1/LOC100516039/CCL2/CCL17	16	BP
GO:0033993	response to lipid	46/1042	179/6969	0.000102583	0.000102583	0.00517076	TNFAIP3/CCR7/CCDC62/SLPI/TICAM1/CXCL8/JUN/PTGIR/GDAP1/SPP1/NOS2/CTSH/ABL1/PDK3/NFKBIA/TRAF6/SELENOS/S100A8/TNFSF4/INSIG1/IL1A/TGFB1/SIRT1/CD86/PDCD4/CFTR/NKX3-1/PIM1/AQP1/CXCL10/WNT5A/HSD3B1/FIBIN/DUSP10/IRF8/CYP24A1/EPHA3/ZNF366/PTGFR/TGFB3/CCL2/LTF/CITED1/AQP3/SSTR1/PID1	46	BP
GO:0098609	cell-cell adhesion	53/1042	215/6969	0.000103119	0.000103119	0.00517076	IRF1/CCR7/STAT5A/DUSP3/CHL1/IL15/ICAM1/IGFBP2/CDHR2/CD274/NECTIN1/DPP4/ABL1/TRAF6/DMTN/TFRC/VCAM1/ICAM4/S100A8/IL23A/SOCS1/NR4A3/IL1A/TGFB1/CD86/OLR1/LRRC32/SELE/SLC39A8/CDH24/RAC2/NRARP/WNT5A/TNFSF13B/CDH13/FADD/PECAM1/DUSP10/ITGA4/SLA-DMB/IL2/LOC100155738/ESAM/SLITRK2/ITGB2/CLDN2/EFNB3/DSG1/WNT1/HHLA2/CDHR1/DSC1/SELL	53	BP
GO:0045765	regulation of angiogenesis	24/1042	74/6969	0.000115092	0.000115092	0.00566637	RHOB/STAT1/CHI3L1/CXCL8/SMAD1/EPHA1/CD40/KLF2/CTSH/ABL1/KDR/IL1A/SIRT1/HYAL1/F3/SERPINF1/AQP1/CXCL10/WNT5A/SERPINE1/NR2E1/C5AR1/VASH2/FGF18	24	BP
GO:0071356	cellular response to tumor necrosis factor	21/1042	61/6969	0.000117112	0.000117112	0.00566637	CCL4/CCL5/ARHGEF2/TNF/STAT1/CHI3L1/CXCL8/CD40/TRAF2/NFKBIA/TRAF6/GPS2/SIRT1/NKX3-1/TNFSF13B/CCL1/LOC100510975/LOC100516039/CCL2/CCL17/PID1	21	BP
GO:2000026	regulation of multicellular organismal development	82/1042	373/6969	0.000124539	0.000124539	0.0059218	IRF1/RHOB/STAT5A/ISG15/RUNX1/STAT1/CHI3L1/CXCL8/INO80/SMAD1/EPHA1/CD40/KLF2/BMPR1B/CTSH/ABL1/PIK3CD/SGMS2/NFKBIA/RND2/TRAF6/IL23A/SOCS1/PIK3R1/KDR/IL1A/TGFB1/SIRT1/HYAL1/SPI1/SRSF6/PIM1/F3/WT1/HEY2/TBX20/SERPINF1/NSUN5/AQP1/PROC/RFLNB/NRARP/GBX1/CXCL10/LIN28A/CHDH/WNT5A/LAMA3/SERPINE1/FADD/NR2E1/DUSP10/IL27/EGR2/SEMA6C/ISLR2/DLX2/NFATC4/BCAN/IL2/CSF3/FRZB/CD101/RFLNA/SLITRK2/ZBED2/SLAMF8/C5AR1/TA…	82	BP
GO:1903037	regulation of leukocyte cell-cell adhesion	28/1042	93/6969	0.000139254	0.000139254	0.00650929	IRF1/CCR7/STAT5A/DUSP3/IL15/IGFBP2/CD274/DPP4/ABL1/TRAF6/TFRC/IL23A/SOCS1/NR4A3/IL1A/TGFB1/CD86/LRRC32/SELE/NRARP/TNFSF13B/FADD/DUSP10/SLA-DMB/IL2/ITGB2/EFNB3/HHLA2	28	BP
GO:0051251	positive regulation of lymphocyte activation	26/1042	84/6969	0.000144888	0.000144888	0.00665977	CCR7/STAT5A/IL15/KMT5B/TICAM1/IGFBP2/CD40/DPP4/ABL1/TRAF6/TFRC/IL23A/SOCS1/IL1A/TGFB1/CD86/SPI1/TYROBP/TNFSF13B/EXOSC3/FADD/DUSP10/SLA-DMB/IL2/EFNB3/HHLA2	26	BP
GO:0002714	positive regulation of B cell mediated immunity	8/1042	13/6969	0.000155207	0.000155207	0.00676935	KMT5B/CD40/TFRC/TGFB1/EXOSC3/IL2/LTA/FCGR1A	8	BP
GO:0002891	positive regulation of immunoglobulin mediated immune response	8/1042	13/6969	0.000155207	0.000155207	0.00676935	KMT5B/CD40/TFRC/TGFB1/EXOSC3/IL2/LTA/FCGR1A	8	BP
GO:0051336	regulation of hydrolase activity	59/1042	250/6969	0.00015709	0.00015709	0.00676935	CCL4/CCL5/OAS1/ARHGEF2/RCAN1/SLPI/SERPING1/BBC3/STAT1/PSMB9/FAS/TIMP2/LAPTM5/EPHA1/ARAP2/CD40/RASA4B/CLDN4/CTSH/ABL1/EGLN3/SIAH2/BID/GMIP/S100A8/SENP1/TIMP3/PPP1R15B/NLRP3/SIRT1/RASGEF1A/RASA1/NKX3-1/RAPGEFL1/F3/APOC3/WNT11/WNT5A/SERPINE1/FADD/TNFSF15/RGS2/DPEP1/RGS14/SERPINA5/TIAM2/CCL1/RASGRF1/CALCR/EPHA3/PI3/HGF/LOC100516039/SERPINB2/GPR55/UPTI/CCL2/CCL17/RASGRP4	59	BP
GO:1901698	response to nitrogen compound	59/1042	250/6969	0.00015709	0.00015709	0.00676935	TNFAIP3/SESN2/STAT5A/STAT2/ARHGEF2/STAT1/MDM2/TICAM1/IGFBP2/DNAJB9/EGR1/TRAF2/SESN3/DERL3/NFKBIA/DMTN/PDE12/SELENOS/NR4A2/SOCS1/NR4A3/PIK3R1/SIRT1/STAMBPL1/SLC27A1/CFTR/GDF15/DRD1/NCOA5/YOD1/AQP1/HTR1D/COL5A2/LOC100511937/GCG/HCN4/IFN-ALPHAOMEGA/DUOX2/FYN/ITGA4/DPEP1/FOXRED2/DRD2/CALR3/ITGB2/INHBB/STAT4/CYP11A1/C5AR1/AQP9/TSHR/NEURL1/IGFBP5/CITED1/IFN-OMEGA-6/CHRM4/CHRM3/IFN-DELTA-8/PID1	59	BP
GO:0022409	positive regulation of cell-cell adhesion	25/1042	80/6969	0.000163268	0.000163268	0.006839	CCR7/STAT5A/IL15/IGFBP2/DPP4/ABL1/TRAF6/DMTN/TFRC/IL23A/SOCS1/NR4A3/IL1A/TGFB1/CD86/SELE/WNT5A/TNFSF13B/FADD/DUSP10/SLA-DMB/IL2/ITGB2/EFNB3/HHLA2	25	BP
GO:0001819	positive regulation of cytokine production	41/1042	157/6969	0.000165512	0.000165512	0.006839	IRF1/CCR7/DHX58/CEBPG/STAT5A/IRF7/DDIT3/ARHGEF2/ISG15/RUNX1/RSAD2/IL15/STAT1/CHI3L1/TICAM1/EGR1/CD40/TRAF2/NOS2/ABL1/TRAF6/TNFSF4/TLR2/IL23A/PIK3R1/IL1A/TGFB1/SIRT1/LURAP1/WNT11/WNT5A/FADD/POU2F2/NFATC4/IRF8/IL2/LTA/NMB/C5AR1/HGF/HHLA2	41	BP
GO:0010243	response to organonitrogen compound	54/1042	224/6969	0.000166165	0.000166165	0.006839	TNFAIP3/SESN2/STAT5A/STAT2/ARHGEF2/STAT1/MDM2/TICAM1/IGFBP2/DNAJB9/EGR1/SESN3/DERL3/NFKBIA/DMTN/SELENOS/NR4A2/SOCS1/NR4A3/PIK3R1/SIRT1/STAMBPL1/SLC27A1/CFTR/GDF15/DRD1/NCOA5/YOD1/AQP1/HTR1D/COL5A2/LOC100511937/GCG/HCN4/DUOX2/FYN/ITGA4/DPEP1/FOXRED2/DRD2/CALR3/ITGB2/INHBB/STAT4/CYP11A1/C5AR1/AQP9/TSHR/NEURL1/IGFBP5/CITED1/CHRM4/CHRM3/PID1	54	BP
GO:0030155	regulation of cell adhesion	49/1042	198/6969	0.000168626	0.000168626	0.006839	IRF1/RND1/CCR7/STAT5A/DUSP3/IL15/IGFBP2/CXCL8/EPHA1/CD274/PEAK1/DPP4/ABL1/TRAF6/DMTN/TFRC/IL23A/SOCS1/NR4A3/PIK3R1/KDR/IL1A/TGFB1/CD86/HYAL1/RASA1/LRRC32/SELE/RAC2/NRARP/WNT5A/LAMA3/TNFSF13B/FADD/PLET1/DUSP10/CASS4/RELL2/SLA-DMB/GPR4/IL2/NDNF/EPHA3/FUT2/ITGB2/EFNB3/WNT1/DMP1/HHLA2	49	BP
GO:0001568	blood vessel development	47/1042	188/6969	0.000176364	0.000176364	0.00704918	RHOB/DDIT3/ESM1/STAT1/CHI3L1/MDM2/CXCL8/SMAD1/EPHA1/CD40/KLF2/FOSL1/CTSH/ABL1/SAT1/KDR/IL1A/TGFB1/SIRT1/STRA6/HYAL1/RASA1/NKX3-1/F3/WT1/HEY2/TBX20/SERPINF1/AQP1/NRARP/WNT11/CXCL10/WNT5A/SERPINE1/LOC100511937/NR2E1/EGR2/RAMP1/NFATC4/ACKR3/NDNF/C5AR1/TAL1/VASH2/FGF18/CITED1/CLEC14A	47	BP
GO:1901342	regulation of vasculature development	24/1042	76/6969	0.000183351	0.000183351	0.00722374	RHOB/STAT1/CHI3L1/CXCL8/SMAD1/EPHA1/CD40/KLF2/CTSH/ABL1/KDR/IL1A/SIRT1/HYAL1/F3/SERPINF1/AQP1/CXCL10/WNT5A/SERPINE1/NR2E1/C5AR1/VASH2/FGF18	24	BP
GO:1901652	response to peptide	31/1042	109/6969	0.000199821	0.000199821	0.00776176	TNFAIP3/SESN2/STAT5A/STAT2/ARHGEF2/STAT1/MDM2/IGFBP2/EGR1/SESN3/NFKBIA/NR4A2/SOCS1/NR4A3/PIK3R1/SIRT1/SLC27A1/GDF15/NCOA5/LOC100511937/GCG/FYN/ITGA4/DPEP1/INHBB/STAT4/CYP11A1/TSHR/IGFBP5/CITED1/PID1	31	BP
GO:0046649	lymphocyte activation	55/1042	231/6969	0.000204634	0.000204634	0.00783833	TNFAIP3/IRF1/IL6/CCR7/CEBPG/STAT5A/DUSP3/RSAD2/IL15/KMT5B/NFIL3/TICAM1/IGFBP2/EGR1/ELF4/CD40/CD274/DPP4/ABL1/TRAF6/TFRC/GPS2/IL23A/SOCS1/PIK3R1/IL1A/TGFB1/ITFG2/CD86/SPI1/LRRC32/TYROBP/RAC2/NRARP/CD3E/TNFSF13B/EXOSC3/FADD/DUSP10/IL27/IFN-ALPHAOMEGA/FYN/IRF8/SLA-DMB/IL2/SLAMF8/STAT4/EFNB3/WNT1/CXCR5/HHLA2/CD8A/IFN-OMEGA-6/CD4/IFN-DELTA-8	55	BP
GO:0071219	cellular response to molecule of bacterial origin	20/1042	59/6969	0.000215181	0.000215181	0.0081294	TNFAIP3/TICAM1/CXCL8/JUN/NOS2/ABL1/NFKBIA/TRAF6/SELENOS/TNFSF4/TLR2/IL1A/TGFB1/CD86/PDCD4/CXCL10/WNT5A/IRF8/CCL2/LTF	20	BP
GO:0006956	complement activation	12/1042	27/6969	0.000230247	0.000230247	0.00855487	C3/CFD/SERPING1/CD59/CFB/C5/C2/C9/LOC100517145/C4A/MBL2/C1QC	12	BP
GO:0002819	regulation of adaptive immune response	19/1042	55/6969	0.000232725	0.000232725	0.00855487	TNFAIP3/IRF7/RSAD2/KMT5B/CD40/TRAF2/TRAF6/TFRC/IL23A/TGFB1/SIRT1/TNFSF13B/EXOSC3/FADD/DUSP10/IL27/IL2/LTA/FCGR1A	19	BP
GO:0050798	activated T cell proliferation	10/1042	20/6969	0.000235749	0.000235749	0.00855487	STAT5A/IGFBP2/CD274/ABL1/IL23A/LRRC32/FADD/FYN/IL2/HHLA2	10	BP
GO:0045321	leukocyte activation	62/1042	270/6969	0.000243238	0.000243238	0.00871199	TNFAIP3/IRF1/IL6/CCR7/CEBPG/STAT5A/DUSP3/BATF2/RSAD2/IL15/PLSCR1/KMT5B/NFIL3/TICAM1/IGFBP2/CXCL8/FCGR3A/EGR1/ELF4/CD40/CD274/DPP4/ABL1/TRAF6/TFRC/GPS2/IL23A/SOCS1/PIK3R1/IL1A/TGFB1/ITFG2/CD86/SPI1/LRRC32/TYROBP/RAC2/NRARP/CD3E/WNT5A/TNFSF13B/EXOSC3/FADD/DUSP10/IL27/IFN-ALPHAOMEGA/FYN/PTGDS/IRF8/SLA-DMB/IL2/SLAMF8/STAT4/C5AR1/EFNB3/WNT1/CXCR5/HHLA2/CD8A/IFN-OMEGA-6/CD4/IFN-DELTA-8	62	BP
GO:0006958	complement activation, classical pathway	9/1042	17/6969	0.000281782	0.000281782	0.00996314	C3/CFB/C5/C2/C9/LOC100517145/C4A/MBL2/C1QC	9	BP
GO:0001944	vasculature development	48/1042	197/6969	0.000290117	0.000290117	0.010128	RHOB/DDIT3/ESM1/STAT1/CHI3L1/MDM2/CXCL8/SMAD1/EPHA1/CD40/KLF2/FOSL1/CTSH/ABL1/SAT1/KDR/IL1A/TGFB1/SIRT1/STRA6/HYAL1/PDCD4/RASA1/NKX3-1/F3/WT1/HEY2/TBX20/SERPINF1/AQP1/NRARP/WNT11/CXCL10/WNT5A/SERPINE1/LOC100511937/NR2E1/EGR2/RAMP1/NFATC4/ACKR3/NDNF/C5AR1/TAL1/VASH2/FGF18/CITED1/CLEC14A	48	BP
GO:0032370	positive regulation of lipid transport	11/1042	24/6969	0.000302556	0.000302556	0.0101393	IL6/PLTP/TNF/SPP1/NFKBIA/GPS2/SIRT1/NKX3-1/ABCG4/NMB/CRH	11	BP
GO:0071222	cellular response to lipopolysaccharide	19/1042	56/6969	0.000303693	0.000303693	0.0101393	TNFAIP3/TICAM1/CXCL8/JUN/NOS2/ABL1/NFKBIA/TRAF6/SELENOS/TNFSF4/IL1A/TGFB1/CD86/PDCD4/CXCL10/WNT5A/IRF8/CCL2/LTF	19	BP
GO:0051249	regulation of lymphocyte activation	35/1042	131/6969	0.000305036	0.000305036	0.0101393	TNFAIP3/IRF1/CCR7/STAT5A/DUSP3/IL15/KMT5B/TICAM1/IGFBP2/CD40/CD274/DPP4/ABL1/TRAF6/TFRC/IL23A/SOCS1/IL1A/TGFB1/CD86/SPI1/LRRC32/TYROBP/RAC2/NRARP/TNFSF13B/EXOSC3/FADD/DUSP10/IL27/SLA-DMB/IL2/SLAMF8/EFNB3/HHLA2	35	BP
GO:0051345	positive regulation of hydrolase activity	38/1042	146/6969	0.000305147	0.000305147	0.0101393	CCL4/CCL5/ARHGEF2/BBC3/STAT1/FAS/LAPTM5/EPHA1/ARAP2/CD40/CLDN4/CTSH/EGLN3/BID/GMIP/S100A8/SENP1/PPP1R15B/NLRP3/SIRT1/RASGEF1A/NKX3-1/RAPGEFL1/F3/WNT11/WNT5A/FADD/TNFSF15/RGS14/TIAM2/CCL1/RASGRF1/CALCR/LOC100516039/GPR55/CCL2/CCL17/RASGRP4	38	BP
GO:1904037	positive regulation of epithelial cell apoptotic process	8/1042	14/6969	0.00031478	0.00031478	0.0103349	TNF/CD40/SIRT1/PDCD4/WNT11/ITGA4/CD248/CCL2	8	BP
GO:0045785	positive regulation of cell adhesion	32/1042	117/6969	0.000346708	0.000346708	0.0112492	CCR7/STAT5A/IL15/IGFBP2/EPHA1/DPP4/ABL1/TRAF6/DMTN/TFRC/IL23A/SOCS1/NR4A3/KDR/IL1A/TGFB1/CD86/HYAL1/SELE/WNT5A/TNFSF13B/FADD/DUSP10/CASS4/RELL2/SLA-DMB/IL2/NDNF/ITGB2/EFNB3/DMP1/HHLA2	32	BP
GO:0002705	positive regulation of leukocyte mediated immunity	15/1042	40/6969	0.000381814	0.000381814	0.0122442	RSAD2/KMT5B/TICAM1/CD40/TRAF2/TRAF6/TFRC/IL23A/TGFB1/TYROBP/EXOSC3/FADD/IL2/LTA/FCGR1A	15	BP
GO:0002455	humoral immune response mediated by circulating immunoglobulin	10/1042	21/6969	0.000390182	0.000390182	0.0123688	C3/CFB/C5/C2/C9/LTA/LOC100517145/C4A/MBL2/C1QC	10	BP
GO:0010628	positive regulation of gene expression	77/1042	358/6969	0.000409658	0.000409658	0.0127959	IRF1/ATF3/CCR7/DHX58/CEBPG/STAT5A/IRF7/DDIT3/ARHGEF2/ISG15/RUNX1/RSAD2/IL15/KMT5B/STAT1/NFIL3/CHI3L1/TICAM1/CXCL8/TRA2B/EGR1/SMAD1/CD40/TRAF2/NOS2/CTSH/FGFR4/ABL1/PIK3CD/TRAF6/TFRC/TNFSF4/TLR2/IL23A/PIK3R1/LARP6/MED26/IL1A/TGFB1/SIRT1/ID2/SPI1/MYOM1/LRRC32/NKX3-1/LURAP1/NSUN5/WNT11/LIN28A/WNT5A/LOC100511937/EXOSC3/FADD/POU2F2/BCDIN3D/HOXD3/NFATC4/IRF8/DND1/IL2/LTA/NMB/ACTC1/C5AR1/IGF2BP1/HGF/FGF6…	77	BP
GO:0002253	activation of immune response	37/1042	143/6969	0.000412935	0.000412935	0.0127959	TNFAIP3/C3/IRF1/CCR7/DHX58/IRF7/DUSP3/CFD/RSAD2/SERPING1/PLSCR1/TICAM1/GPATCH3/CD40/CD59/CFB/ABL1/NFKBIA/TRAF6/GPS2/C5/TLR2/ZCCHC3/TYROBP/C2/FYN/BMX/C9/KCNN4/LOC100517145/C5AR1/CD79A/C4A/BLNK/CD8A/MBL2/C1QC	37	BP
GO:0002696	positive regulation of leukocyte activation	27/1042	94/6969	0.000424874	0.000424874	0.0130195	CCR7/STAT5A/IL15/KMT5B/TICAM1/IGFBP2/CD40/DPP4/ABL1/TRAF6/TFRC/IL23A/SOCS1/IL1A/TGFB1/CD86/SPI1/TYROBP/WNT5A/TNFSF13B/EXOSC3/FADD/DUSP10/SLA-DMB/IL2/EFNB3/HHLA2	27	BP
GO:0048514	blood vessel morphogenesis	42/1042	169/6969	0.00043907	0.00043907	0.0133067	RHOB/ESM1/STAT1/CHI3L1/CXCL8/SMAD1/EPHA1/CD40/KLF2/CTSH/ABL1/SAT1/KDR/IL1A/TGFB1/SIRT1/STRA6/HYAL1/RASA1/F3/WT1/HEY2/TBX20/SERPINF1/AQP1/NRARP/WNT11/CXCL10/WNT5A/SERPINE1/LOC100511937/NR2E1/RAMP1/NFATC4/ACKR3/NDNF/C5AR1/TAL1/VASH2/FGF18/CITED1/CLEC14A	42	BP
GO:0043067	regulation of programmed cell death	85/1042	406/6969	0.000520589	0.000520589	0.0155348	TNFAIP3/RHOB/ATF3/CCL5/IFIT3/STAT5A/RIPK2/DDIT3/CHL1/BBC3/CLU/CFLAR/TNF/PEA15/MDM2/FAS/JAK3/EGR1/LAPTM5/TNFRSF12A/LOC100522887/CD40/HRK/CD274/TRAF2/BMPR1B/NOS2/CTSH/PLAGL2/ABL1/PIK3CD/SIAH2/BCLAF1/TRAF6/PPP1R10/BID/SELENOS/NR4A2/S100A8/TIMP3/PIK3R1/KDR/TRIM39/SIRT1/PDCD4/RASA1/BDKRB2/NKX3-1/PIM1/WT1/ATF5/HEY2/FAP/AQP1/PROC/ALB/WNT11/CXCL10/WNT5A/CKMT1A/FADD/SHQ1/GCG/NR2E1/TIGAR/ITGA4/DPEP1/ENDOG/…	85	BP
GO:0043085	positive regulation of catalytic activity	65/1042	294/6969	0.000530324	0.000530324	0.0155348	SESN2/CCL4/CCL5/ARHGEF2/PLSCR1/BBC3/CDC25B/STAT1/CHI3L1/FAS/LAPTM5/EPHA1/ARAP2/CD40/CLDN4/TRAF2/EDN1/CTSH/FGFR4/ABL1/EGLN3/TRAF6/BID/GMIP/NR4A2/S100A8/SENP1/IL23A/SOCS1/KDR/PPP1R15B/NLRP3/TGFB1/SIRT1/SLC27A1/RASGEF1A/NKX3-1/RAPGEFL1/F3/WNT11/WNT5A/PIK3R5/FADD/GINS3/GCG/TNFSF15/CASS4/TIGAR/RGS14/FBN1/TIAM2/DCP1B/CCL1/SPDYC/RASGRF1/CALCR/NEURL1/LOC100520556/LOC100516039/FCGR1A/GPR55/CCL2/CCL17/FGF1…	65	BP
GO:0051241	negative regulation of multicellular organismal process	63/1042	283/6969	0.000531191	0.000531191	0.0155348	TNFAIP3/IRF1/CCR7/DHX58/N4BP1/DUSP3/DDIT3/REL/STAT1/GPATCH3/IP6K1/ELF4/KLF2/CD274/TNFSF4/IL23A/SOCS1/PIK3R1/MORC3/TGFB1/SIRT1/PDCD4/LRRC32/GDF15/NKX3-1/SRSF6/WT1/SERPINF1/TYROBP/PROC/NOVA2/RFLNB/NRARP/APOC3/WNT11/CXCL10/LIN28A/WNT5A/SERPINE1/NR2E1/DUSP10/RGS2/SEMA6C/PTGDR2/DLX2/NFATC4/IL2/CALCR/FRZB/INHBB/NMB/FOXA2/BDKRB1/HGF/EFNB3/NR5A1/RNF128/ALPK2/TGFB3/GPR55/LTF/LRRC17/C1QC	63	BP
GO:0002708	positive regulation of lymphocyte mediated immunity	13/1042	33/6969	0.00053512	0.00053512	0.0155348	RSAD2/KMT5B/CD40/TRAF2/TRAF6/TFRC/IL23A/TGFB1/EXOSC3/FADD/IL2/LTA/FCGR1A	13	BP
GO:0006935	chemotaxis	36/1042	140/6969	0.000557933	0.000557933	0.0160283	CCR7/CCL4/CCL5/DUSP3/CXCL8/DPP4/S100A8/IL23A/KDR/TGFB1/CXCL11/BDKRB2/XCR1/NOVA2/RAC2/ACKR2/CXCL10/WNT5A/SEMA6C/DPEP1/PTGDR2/ACKR3/CCL1/IL16/SLAMF8/CXCL14/CCR5/C5AR1/HGF/LOC100516039/CXCR5/CCL2/CCL17/FGF18/CCRL2/CCR10	36	BP
GO:1902533	positive regulation of intracellular signal transduction	60/1042	268/6969	0.000614942	0.000614942	0.017484	SESN2/CCL4/CCL5/SAA3/DDIT3/ARHGEF2/REL/BBC3/CLU/CFLAR/TNF/S100A12/CHI3L1/TICAM1/DOK5/CD40/SEMA4C/TRAF2/FGFR4/PLAGL2/ABL1/PIK3CD/BCLAF1/TRAF6/BID/S100A8/TLR2/KDR/TGFB1/SIRT1/STAMBPL1/RASGEF1A/PDCD4/GDF15/NKX3-1/F3/LURAP1/LMCD1/WNT11/LIN28A/WNT5A/PIK3R5/FADD/GCG/FYN/RELL2/ACKR3/CCL1/ADRA1B/C5AR1/ACRBP/HGF/LOC100516039/GPR55/TRIM44/CCL2/CCL17/FGF18/RASGRP4/CD4	60	BP
GO:0042330	taxis	36/1042	141/6969	0.000644222	0.000644222	0.0181296	CCR7/CCL4/CCL5/DUSP3/CXCL8/DPP4/S100A8/IL23A/KDR/TGFB1/CXCL11/BDKRB2/XCR1/NOVA2/RAC2/ACKR2/CXCL10/WNT5A/SEMA6C/DPEP1/PTGDR2/ACKR3/CCL1/IL16/SLAMF8/CXCL14/CCR5/C5AR1/HGF/LOC100516039/CXCR5/CCL2/CCL17/FGF18/CCRL2/CCR10	36	BP
GO:0042981	regulation of apoptotic process	83/1042	398/6969	0.000686681	0.000686681	0.0191292	TNFAIP3/RHOB/ATF3/CCL5/IFIT3/STAT5A/RIPK2/DDIT3/CHL1/BBC3/CLU/CFLAR/TNF/PEA15/MDM2/FAS/JAK3/EGR1/TNFRSF12A/LOC100522887/CD40/HRK/CD274/TRAF2/BMPR1B/CTSH/PLAGL2/ABL1/PIK3CD/SIAH2/BCLAF1/TRAF6/PPP1R10/BID/SELENOS/NR4A2/S100A8/TIMP3/PIK3R1/KDR/TRIM39/SIRT1/PDCD4/RASA1/BDKRB2/NKX3-1/PIM1/WT1/ATF5/HEY2/FAP/AQP1/PROC/ALB/WNT11/CXCL10/WNT5A/CKMT1A/FADD/SHQ1/GCG/NR2E1/TIGAR/ITGA4/DPEP1/ENDOG/NFATC4/ACKR3…	83	BP
GO:0050867	positive regulation of cell activation	27/1042	97/6969	0.00072992	0.00072992	0.0199532	CCR7/STAT5A/IL15/KMT5B/TICAM1/IGFBP2/CD40/DPP4/ABL1/TRAF6/TFRC/IL23A/SOCS1/IL1A/TGFB1/CD86/SPI1/TYROBP/WNT5A/TNFSF13B/EXOSC3/FADD/DUSP10/SLA-DMB/IL2/EFNB3/HHLA2	27	BP
GO:0016477	cell migration	79/1042	376/6969	0.000730729	0.000730729	0.0199532	TNFAIP3/RHOB/CCR7/CCL4/CCL5/DUSP3/DDIT3/CHL1/ARHGEF2/S100A12/CXCL8/NTN4/EPHA1/CD40/CLDN4/ZRANB1/SEMA4C/CTSH/FGFR4/UNK/PEAK1/DPP4/ABL1/PIK3CD/DMTN/NR4A2/S100A8/MMP7/PLEKHO1/IL23A/NR4A3/PIK3R1/KDR/TGFB1/SIRT1/DCX/HYAL1/CXCL11/RASGEF1A/BDKRB2/TBCCD1/SELE/TBX20/FAP/RAC2/WNT11/CXCL10/ENPP2/WNT5A/LAMA3/LOC100511937/FADD/PLET1/NR2E1/DUSP10/CASS4/FYN/SEMA6C/ITGA4/DPEP1/CCL1/IL16/NDNF/LTB4R2/SLAMF8/CXCL14…	79	BP
GO:1905954	positive regulation of lipid localization	12/1042	30/6969	0.000742609	0.000742609	0.0200788	C3/IL6/PLTP/TNF/SPP1/NFKBIA/GPS2/SIRT1/NKX3-1/ABCG4/NMB/CRH	12	BP
GO:0009628	response to abiotic stimulus	55/1042	243/6969	0.000779083	0.000779083	0.0208605	DNAJB1/IRF1/RHOB/N4BP1/BBC3/CHI3L1/MDM2/INO80/EGR1/ETV1/CD40/PPL/AEN/NOS2/DPP4/EGLN3/PDK3/NFKBIA/NR4A2/FBXL3/PIK3R1/NABP1/IL1A/PDE6C/TGFB1/SIRT1/ID2/IER5/STRA6/HYAL1/SLC27A1/BDKRB2/NKX3-1/RAB3A/EFHD1/AQP1/WNT11/FADD/TIGAR/FYN/HVCN1/NFATC4/GPR4/NDNF/RCVRN/CHRNB2/BDKRB1/AQP5/TGFB3/DDB2/DNAJA4/KMO/AQP3/UCP3/SCN2B	55	BP
GO:0050863	regulation of T cell activation	27/1042	98/6969	0.000867352	0.000867352	0.0230006	IRF1/CCR7/STAT5A/DUSP3/IL15/IGFBP2/CD274/DPP4/ABL1/TRAF6/TFRC/IL23A/SOCS1/IL1A/TGFB1/CD86/LRRC32/RAC2/NRARP/TNFSF13B/FADD/DUSP10/IL27/SLA-DMB/IL2/EFNB3/HHLA2	27	BP
GO:0050870	positive regulation of T cell activation	20/1042	65/6969	0.000895805	0.000895805	0.0233599	CCR7/STAT5A/IL15/IGFBP2/DPP4/ABL1/TRAF6/TFRC/IL23A/SOCS1/IL1A/TGFB1/CD86/TNFSF13B/FADD/DUSP10/SLA-DMB/IL2/EFNB3/HHLA2	20	BP
GO:0052547	regulation of peptidase activity	30/1042	113/6969	0.000897839	0.000897839	0.0233599	ARHGEF2/SLPI/SERPING1/BBC3/STAT1/PSMB9/FAS/TIMP2/LAPTM5/CLDN4/CTSH/EGLN3/SIAH2/BID/S100A8/SENP1/TIMP3/NLRP3/SIRT1/NKX3-1/F3/SERPINE1/FADD/TNFSF15/DPEP1/SERPINA5/PI3/HGF/SERPINB2/UPTI	30	BP
GO:0098742	cell-cell adhesion via plasma-membrane adhesion molecules	15/1042	43/6969	0.000927424	0.000927424	0.0239041	CHL1/CDHR2/NECTIN1/SELE/CDH24/CDH13/PECAM1/LOC100155738/ESAM/SLITRK2/CLDN2/DSG1/CDHR1/DSC1/SELL	15	BP
GO:0009719	response to endogenous stimulus	87/1042	425/6969	0.000946332	0.000946332	0.0240842	SESN2/STAT5A/DUSP3/DDIT3/STAT2/ARHGEF2/STAT1/MDM2/TICAM1/CHRDL1/IGFBP2/CXCL8/EGR1/SMAD1/DOK5/SESN3/CTSH/TGFBR3/ABL1/PIK3CD/DMTN/NR4A2/TNFSF4/THRA/SOCS1/NR4A3/TIMP3/PIK3R1/KDR/TGFB1/SIRT1/STAMBPL1/HYAL1/SLC27A1/PDCD4/ARID5A/CFTR/LRRC32/GDF15/NKX3-1/DRD1/NCOA5/WT1/SMAD9/LMO2/TBX20/AQP1/HTR1D/COL5A2/WNT5A/HSD3B1/LOC100511937/FIBIN/GCG/TMEM107/HCN4/TIGAR/FYN/ITGA4/DPEP1/RAMP1/DRD2/NDNF/ITGB2/RERG/INH…	87	BP
GO:2000351	regulation of endothelial cell apoptotic process	10/1042	23/6969	0.000951877	0.000951877	0.0240842	TNFAIP3/TNF/CD40/ABL1/KDR/PDCD4/ITGA4/NDNF/CD248/CCL2	10	BP
GO:0034340	response to type I interferon	8/1042	16/6969	0.00102016	0.00102016	0.0253469	MX1/ZBP1/IRF7/STAT2/ISG15/STAT1/WNT5A/FADD	8	BP
GO:0071357	cellular response to type I interferon	8/1042	16/6969	0.00102016	0.00102016	0.0253469	MX1/ZBP1/IRF7/STAT2/ISG15/STAT1/WNT5A/FADD	8	BP
GO:0002822	regulation of adaptive immune response based on somatic recombination of immune receptors built from immunoglobulin superfamily domains	16/1042	48/6969	0.00111182	0.00111182	0.0273776	TNFAIP3/RSAD2/KMT5B/CD40/TRAF2/TRAF6/TFRC/IL23A/TGFB1/TNFSF13B/EXOSC3/FADD/IL27/IL2/LTA/FCGR1A	16	BP
GO:0009888	tissue development	99/1042	498/6969	0.00120324	0.00120324	0.0291876	RHOB/TXNIP/ATF3/STAT5A/RCAN1/BRD2/ISG15/TDRD7/STAT1/MDM2/NTN4/TMEM59L/EGR1/SMAD1/SLC44A4/KLF2/CLDN4/SPP1/PHEX/SEMA4C/TMOD1/BMPR1B/CTSH/TGFBR3/ABL1/PIK3CD/SGMS2/OVOL1/TRAF6/MED20/KDR/TGFB1/SIRT1/ID2/BGN/STRA6/HYAL1/MLLT3/NKX3-1/SRSF6/PIM1/WT1/HEY2/TBX20/TPPP3/PROC/RFLNB/NRARP/MTHFR/COL5A2/KRT10/WNT11/CXCL10/WNT5A/VSIG1/PLET1/TMEM107/DUSP10/TIGAR/EGR2/SEMA6C/ITGA4/HOXD3/CLRN1/HOXC4/DLX2/NFATC4/MESP…	99	BP
GO:0009968	negative regulation of signal transduction	73/1042	348/6969	0.00120801	0.00120801	0.0291876	TNFAIP3/SESN2/ATF3/DHX58/DUSP3/DDIT3/STAT2/DDIT4L/RCAN1/ISG15/CLU/CFLAR/STAT1/MDM2/CHRDL1/CXCL8/GPATCH3/EGR1/CISH/PTGIR/NPC1/RASA4B/EGFL7/SESN3/ABL1/NFKBIA/SIAH2/PPP1R10/SOCS4/SELENOS/NR4A2/GPS2/SOCS1/TIMP3/TRIM39/INSIG1/NLRP3/SIRT1/ITFG2/MLLT3/BDKRB2/GDF15/NKX3-1/NCOA5/SLC39A8/MAD2L1BP/HEY2/NRARP/WNT11/GPRASP1/WNT5A/DUSP10/RGS2/RGS14/ENDOG/DLX2/NFATC4/ACKR3/FRZB/RASL11B/BMP5/C1QL4/LOC100510975/H…	73	BP
GO:0060337	type I interferon-mediated signaling pathway	7/1042	13/6969	0.00122766	0.00122766	0.0291876	ZBP1/IRF7/STAT2/ISG15/STAT1/WNT5A/FADD	7	BP
GO:0140374	antiviral innate immune response	7/1042	13/6969	0.00122766	0.00122766	0.0291876	IFIT3/DHX58/TRAF6/PDE12/MORC3/CXCL10/NMB	7	BP
GO:0051094	positive regulation of developmental process	72/1042	343/6969	0.00127763	0.00127763	0.0297824	RHOB/STAT5A/ARHGEF2/ISG15/RUNX1/KMT5B/STAT1/CHI3L1/MDM2/CXCL8/WIF1/SMAD1/EPHA1/CD40/BMPR1B/CTSH/ABL1/PIK3CD/RND2/TRAF6/TFRC/IL23A/SOCS1/KDR/IL1A/TGFB1/SIRT1/HYAL1/SPI1/GDF15/PIM1/F3/WT1/HEY2/TBX20/SERPINF1/AQP1/TYROBP/PROC/WNT11/LIN28A/ENPP2/WNT5A/TNFSF13B/EXOSC3/FADD/NR2E1/DUSP10/EGR2/HOXD3/ISLR2/DLX2/BCAN/IL2/CSF3/FRZB/CD101/SLITRK2/ZBED2/BMP5/C5AR1/TAL1/CPNE5/SYCE3/GDPD2/ZNF488/NEURL1/NR5A1/WN…	72	BP
GO:2001235	positive regulation of apoptotic signaling pathway	17/1042	53/6969	0.00127998	0.00127998	0.0297824	ATF3/DDIT3/BBC3/CLU/TNF/TRAF2/CTSH/PLAGL2/BCLAF1/BID/S100A8/TIMP3/TRIM39/SIRT1/NKX3-1/FADD/NFATC4	17	BP
GO:0051247	positive regulation of protein metabolic process	79/1042	383/6969	0.00128508	0.00128508	0.0297824	TNFAIP3/C3/SESN2/HSP70.2/CCR7/SAA3/ZFAND2A/ARHGEF2/IL15/BBC3/CLU/CDC25B/STAT1/RNF19B/CHI3L1/MDM2/TICAM1/FAS/ARIH2/EGR1/LAPTM5/ASB9/CD40/KLF2/CLDN4/TRAF2/CTSH/FGFR4/ABL1/EGLN3/NFKBIA/TRAF6/SOCS4/BID/FBXO33/S100A8/SENP1/RNF180/IL23A/SOCS1/KDR/KANSL2/PPP1R15B/LARP6/NLRP3/TGFB1/SIRT1/SLC27A1/NKX3-1/IL34/F3/NSUN5/LIN28A/ENPP2/WNT5A/LOC100511937/PIK3R5/FADD/GCG/TNFSF15/IFN-ALPHAOMEGA/CASS4/FYN/FBN1/RAM…	79	BP
GO:0000578	embryonic axis specification	6/1042	10/6969	0.00134651	0.00134651	0.0304387	CHRDL1/WT1/NRARP/WNT5A/MESP2/WNT1	6	BP
GO:0045071	negative regulation of viral genome replication	6/1042	10/6969	0.00134651	0.00134651	0.0304387	MX1/OAS1/N4BP1/ISG20/ISG15/PLSCR1	6	BP
GO:0060338	regulation of type I interferon-mediated signaling pathway	6/1042	10/6969	0.00134651	0.00134651	0.0304387	ZBP1/IRF7/STAT2/ISG15/WNT5A/FADD	6	BP
GO:0001775	cell activation	66/1042	310/6969	0.00138126	0.00138126	0.0305023	TNFAIP3/IRF1/IL6/CCR7/CEBPG/STAT5A/DUSP3/BATF2/RSAD2/IL15/PLSCR1/KMT5B/NFIL3/TICAM1/IGFBP2/CXCL8/FCGR3A/EGR1/ELF4/CD40/CD274/DPP4/ABL1/TRAF6/DMTN/TFRC/GPS2/IL23A/SOCS1/PIK3R1/IL1A/TGFB1/ITFG2/CD86/SPI1/LRRC32/F2/TYROBP/RAC2/NRARP/CXCL10/CD3E/WNT5A/TNFSF13B/EXOSC3/FADD/DUSP10/IL27/IFN-ALPHAOMEGA/FYN/FGB/PTGDS/IRF8/SLA-DMB/IL2/SLAMF8/STAT4/C5AR1/EFNB3/WNT1/CXCR5/HHLA2/CD8A/IFN-OMEGA-6/CD4/IFN-DELTA…	66	BP
GO:0032606	type I interferon production	13/1042	36/6969	0.00139693	0.00139693	0.0305023	IRF1/DHX58/IRF7/ISG15/REL/STAT1/TICAM1/GPATCH3/MORC3/CSF2/TYROBP/IRF8/NMB	13	BP
GO:0002694	regulation of leukocyte activation	37/1042	152/6969	0.00141427	0.00141427	0.0305023	TNFAIP3/IRF1/CCR7/STAT5A/DUSP3/IL15/PLSCR1/KMT5B/TICAM1/IGFBP2/CD40/CD274/DPP4/ABL1/TRAF6/TFRC/IL23A/SOCS1/IL1A/TGFB1/CD86/SPI1/LRRC32/TYROBP/RAC2/NRARP/WNT5A/TNFSF13B/EXOSC3/FADD/DUSP10/IL27/SLA-DMB/IL2/SLAMF8/EFNB3/HHLA2	37	BP
GO:0006919	activation of cysteine-type endopeptidase activity involved in apoptotic process	10/1042	24/6969	0.00141568	0.00141568	0.0305023	BBC3/STAT1/LAPTM5/EGLN3/BID/S100A8/SENP1/NKX3-1/F3/TNFSF15	10	BP
GO:0006986	response to unfolded protein	10/1042	24/6969	0.00141568	0.00141568	0.0305023	ATF3/PARP8/DDIT3/TMTC4/DERL3/SELENOS/PIK3R1/CREBRF/YOD1/FICD	10	BP
GO:0072577	endothelial cell apoptotic process	10/1042	24/6969	0.00141568	0.00141568	0.0305023	TNFAIP3/TNF/CD40/ABL1/KDR/PDCD4/ITGA4/NDNF/CD248/CCL2	10	BP
GO:2000116	regulation of cysteine-type endopeptidase activity	18/1042	58/6969	0.00142889	0.00142889	0.0305482	BBC3/STAT1/PSMB9/FAS/LAPTM5/EGLN3/SIAH2/BID/S100A8/SENP1/NLRP3/SIRT1/NKX3-1/F3/FADD/TNFSF15/DPEP1/HGF	18	BP
GO:0042098	T cell proliferation	21/1042	72/6969	0.00144831	0.00144831	0.0306871	IRF1/STAT5A/IL15/IGFBP2/ELF4/CD274/ABL1/TRAF6/TFRC/IL23A/IL1A/TGFB1/CD86/LRRC32/RAC2/TNFSF13B/FADD/IL27/FYN/IL2/HHLA2	21	BP
GO:0048870	cell motility	86/1042	425/6969	0.00145764	0.00145764	0.0306871	TNFAIP3/RHOB/CCR7/CCL4/CCL5/DUSP3/DDIT3/CHL1/ARHGEF2/IER2/S100A12/CXCL8/NTN4/EPHA1/CD40/CLDN4/ZRANB1/SEMA4C/CTSH/FGFR4/UNK/PEAK1/DPP4/ABL1/PIK3CD/DMTN/NR4A2/S100A8/MMP7/PLEKHO1/IL23A/NR4A3/PIK3R1/KDR/TGFB1/SIRT1/DCX/HYAL1/CXCL11/RASGEF1A/BDKRB2/TBCCD1/SELE/TBX20/FAP/RAC2/WNT11/CXCL10/ENPP2/CFAP206/WNT5A/LAMA3/LOC100511937/FADD/PLET1/NR2E1/DUSP10/CASS4/FYN/SEMA6C/ITGA4/DPEP1/CLRN1/CCL1/IL16/NDNF/L…	86	BP
GO:1902105	regulation of leukocyte differentiation	22/1042	77/6969	0.00151798	0.00151798	0.0317153	IRF1/STAT5A/RUNX1/ABL1/TRAF6/IL23A/SOCS1/PIK3R1/TGFB1/SPI1/NRARP/FADD/DUSP10/IL27/IL2/CD101/SLAMF8/TAL1/GPR55/LTF/LRRC17/C1QC	22	BP
GO:0002521	leukocyte differentiation	44/1042	190/6969	0.0015691	0.0015691	0.032537	IRF1/IL6/CCR7/CEBPG/STAT5A/BATF2/RUNX1/RSAD2/NFIL3/EGR1/ABL1/TRAF6/GPS2/IL23A/SOCS1/PIK3R1/IL1A/TGFB1/SIRT1/ITFG2/SPI1/TYROBP/NRARP/CD3E/TNFSF13B/FADD/DUSP10/IL27/IFN-ALPHAOMEGA/IRF8/IL2/CALCR/CD101/SLAMF8/STAT4/TAL1/WNT1/GPR55/CD8A/LTF/LRRC17/IFN-OMEGA-6/IFN-DELTA-8/C1QC	44	BP
GO:0030097	hemopoiesis	60/1042	278/6969	0.00159935	0.00159935	0.0327917	IRF1/IL6/CCR7/CEBPG/STAT5A/BATF2/ISG15/RUNX1/RSAD2/STAT1/NFIL3/CHD2/ARIH2/EGR1/KLF2/ABL1/NFKBIA/TRAF6/DMTN/GPS2/IL23A/SOCS1/ETV6/PIK3R1/KDR/IL1A/TGFB1/SIRT1/ITFG2/CSF2/MLLT3/SPI1/TMEM91/PIM1/TYROBP/NRARP/CD3E/WNT5A/TNFSF13B/FADD/DUSP10/IL27/IFN-ALPHAOMEGA/GPATCH4/IRF8/IL2/CSF3/CALCR/CD101/SLAMF8/STAT4/TAL1/WNT1/GPR55/CD8A/LTF/LRRC17/IFN-OMEGA-6/IFN-DELTA-8/C1QC	60	BP
GO:0042110	T cell activation	40/1042	169/6969	0.00163671	0.00163671	0.0327917	IRF1/IL6/CCR7/STAT5A/DUSP3/RSAD2/IL15/IGFBP2/EGR1/ELF4/CD274/DPP4/ABL1/TRAF6/TFRC/IL23A/SOCS1/IL1A/TGFB1/CD86/LRRC32/RAC2/NRARP/CD3E/TNFSF13B/FADD/DUSP10/IL27/IFN-ALPHAOMEGA/FYN/SLA-DMB/IL2/STAT4/EFNB3/WNT1/HHLA2/CD8A/IFN-OMEGA-6/CD4/IFN-DELTA-8	40	BP
GO:0070371	ERK1 and ERK2 cascade	26/1042	97/6969	0.00165948	0.00165948	0.0327917	ATF3/CCL4/CCL5/SAA3/DUSP3/ARHGEF2/CHI3L1/CTSH/FGFR4/ABL1/TIMP3/KDR/TGFB1/CSF2/GCG/DUSP10/ACKR3/CCL1/C1QL4/C5AR1/LOC100516039/GPR55/CCL2/CCL17/FGF18/CD4	26	BP
GO:0034976	response to endoplasmic reticulum stress	20/1042	68/6969	0.00166518	0.00166518	0.0327917	SESN2/ATF3/PARP8/DDIT3/BBC3/CXCL8/DNAJB9/TMTC4/DERL3/SELENOS/PIK3R1/PPP1R15B/SIRT1/CFTR/YOD1/FICD/ERO1A/FOXRED2/RASGRF1/CALR3	20	BP
GO:0045862	positive regulation of proteolysis	27/1042	102/6969	0.00166681	0.00166681	0.0327917	HSP70.2/ZFAND2A/ARHGEF2/BBC3/CLU/STAT1/RNF19B/MDM2/FAS/ARIH2/LAPTM5/CLDN4/CTSH/FGFR4/EGLN3/SOCS4/BID/S100A8/SENP1/RNF180/NLRP3/SIRT1/NKX3-1/F3/FADD/TNFSF15/CLEC3B	27	BP
GO:0030968	endoplasmic reticulum unfolded protein response	8/1042	17/6969	0.0016765	0.0016765	0.0327917	ATF3/PARP8/DDIT3/TMTC4/DERL3/SELENOS/PIK3R1/FICD	8	BP
GO:0045599	negative regulation of fat cell differentiation	8/1042	17/6969	0.0016765	0.0016765	0.0327917	DDIT3/GPS2/INSIG1/TGFB1/SIRT1/WNT5A/C1QL4/WNT1	8	BP
GO:0051591	response to cAMP	8/1042	17/6969	0.0016765	0.0016765	0.0327917	STAT1/DMTN/CFTR/AQP1/HCN4/DUOX2/AQP9/CITED1	8	BP
GO:0001525	angiogenesis	35/1042	143/6969	0.00170031	0.00170031	0.0330231	RHOB/ESM1/STAT1/CHI3L1/CXCL8/SMAD1/EPHA1/CD40/KLF2/CTSH/ABL1/SAT1/KDR/IL1A/SIRT1/HYAL1/F3/TBX20/SERPINF1/AQP1/NRARP/CXCL10/WNT5A/SERPINE1/LOC100511937/NR2E1/RAMP1/NFATC4/ACKR3/NDNF/C5AR1/TAL1/VASH2/FGF18/CLEC14A	35	BP
GO:0030595	leukocyte chemotaxis	21/1042	73/6969	0.00175325	0.00175325	0.0338131	CCR7/CCL4/CCL5/CXCL8/DPP4/S100A8/IL23A/CXCL11/BDKRB2/RAC2/CXCL10/WNT5A/DPEP1/CCL1/IL16/SLAMF8/CXCL14/C5AR1/LOC100516039/CCL2/CCL17	21	BP
GO:0001818	negative regulation of cytokine production	22/1042	78/6969	0.00182273	0.00182273	0.034909	TNFAIP3/CCR7/DHX58/N4BP1/DDIT3/REL/GPATCH3/ELF4/TNFSF4/IL23A/MORC3/TGFB1/PDCD4/LRRC32/TYROBP/WNT11/INHBB/NMB/HGF/RNF128/TGFB3/LTF	22	BP
GO:0022407	regulation of cell-cell adhesion	31/1042	123/6969	0.00186305	0.00186305	0.0354351	IRF1/CCR7/STAT5A/DUSP3/IL15/IGFBP2/CD274/DPP4/ABL1/TRAF6/DMTN/TFRC/IL23A/SOCS1/NR4A3/IL1A/TGFB1/CD86/LRRC32/SELE/NRARP/WNT5A/TNFSF13B/FADD/DUSP10/SLA-DMB/IL2/ITGB2/EFNB3/WNT1/HHLA2	31	BP
GO:0097696	receptor signaling pathway via STAT	19/1042	64/6969	0.00191116	0.00191116	0.0357674	IL6/STAT5A/STAT2/IL15/STAT1/JAK3/CD40/IL23A/SOCS1/IL10RA/IFN-ALPHAOMEGA/FYN/IL29/IL2/LOC102161030/STAT4/EGF/IFN-OMEGA-6/IFN-DELTA-8	19	BP
GO:0022603	regulation of anatomical structure morphogenesis	49/1042	219/6969	0.00191275	0.00191275	0.0357674	TNFAIP3/RHOB/STAT2/STAT1/CHI3L1/CXCL8/NTN4/SMAD1/EPHA1/CD40/KLF2/CLDN4/ZRANB1/CTSH/ABL1/PIK3CD/RND2/DMTN/PLEKHO1/KDR/IL1A/TGFB1/SIRT1/HYAL1/MLLT3/TBCCD1/F3/WT1/SERPINF1/AQP1/WNT11/CXCL10/ENPP2/WNT5A/SERPINE1/TNFSF13B/NR2E1/FYN/SEMA6C/ISLR2/NFATC4/PALM3/C5AR1/VASH2/CPNE5/HGF/EFNB3/CCL2/FGF18	49	BP
GO:0043434	response to peptide hormone	25/1042	93/6969	0.00193489	0.00193489	0.0357674	SESN2/STAT5A/STAT2/STAT1/IGFBP2/EGR1/SESN3/NR4A2/SOCS1/NR4A3/PIK3R1/SIRT1/SLC27A1/GDF15/NCOA5/LOC100511937/GCG/DPEP1/INHBB/STAT4/CYP11A1/TSHR/IGFBP5/CITED1/PID1	25	BP
GO:0032943	mononuclear cell proliferation	27/1042	103/6969	0.00194536	0.00194536	0.0357674	IRF1/STAT5A/IL15/TICAM1/IGFBP2/ELF4/CD40/CD274/ABL1/TRAF6/TFRC/IL23A/IL1A/TGFB1/CD86/LRRC32/TYROBP/RAC2/TNFSF13B/FADD/IL27/IFN-ALPHAOMEGA/FYN/IL2/HHLA2/IFN-OMEGA-6/IFN-DELTA-8	27	BP
GO:0046651	lymphocyte proliferation	27/1042	103/6969	0.00194536	0.00194536	0.0357674	IRF1/STAT5A/IL15/TICAM1/IGFBP2/ELF4/CD40/CD274/ABL1/TRAF6/TFRC/IL23A/IL1A/TGFB1/CD86/LRRC32/TYROBP/RAC2/TNFSF13B/FADD/IL27/IFN-ALPHAOMEGA/FYN/IL2/HHLA2/IFN-OMEGA-6/IFN-DELTA-8	27	BP
GO:0010952	positive regulation of peptidase activity	17/1042	55/6969	0.00201619	0.00201619	0.0364307	ARHGEF2/BBC3/STAT1/FAS/LAPTM5/CLDN4/CTSH/EGLN3/BID/S100A8/SENP1/NLRP3/SIRT1/NKX3-1/F3/FADD/TNFSF15	17	BP
GO:0045444	fat cell differentiation	20/1042	69/6969	0.00202273	0.00202273	0.0364307	DDIT3/TNF/WIF1/NR4A2/GPS2/SOCS1/INSIG1/TGFB1/SIRT1/ALDH6A1/PIM1/ATF5/WNT5A/DUSP10/RGS2/EGR2/FRZB/INHBB/C1QL4/WNT1	20	BP
GO:0030162	regulation of proteolysis	43/1042	187/6969	0.00204083	0.00204083	0.0364307	HSP70.2/N4BP1/ZFAND2A/ARHGEF2/SLPI/SERPING1/BBC3/CLU/STAT1/RNF19B/MDM2/PSMB9/FAS/TIMP2/ARIH2/LAPTM5/CLDN4/CTSH/FGFR4/EGLN3/SIAH2/SOCS4/BID/S100A8/SENP1/RNF180/TIMP3/TRIM39/NLRP3/SIRT1/NKX3-1/F3/SERPINE1/FADD/TNFSF15/DPEP1/SERPINA5/PI3/HGF/SERPINB2/WNT1/CLEC3B/UPTI	43	BP
GO:0007156	homophilic cell adhesion via plasma membrane adhesion molecules	10/1042	25/6969	0.00204749	0.00204749	0.0364307	CHL1/CDHR2/NECTIN1/CDH24/CDH13/LOC100155738/ESAM/DSG1/CDHR1/DSC1	10	BP
GO:0048247	lymphocyte chemotaxis	10/1042	25/6969	0.00204749	0.00204749	0.0364307	CCL4/CCL5/CXCL11/CXCL10/WNT5A/CCL1/CXCL14/LOC100516039/CCL2/CCL17	10	BP
GO:0032944	regulation of mononuclear cell proliferation	21/1042	74/6969	0.00211107	0.00211107	0.0370835	IRF1/STAT5A/IL15/TICAM1/IGFBP2/CD40/CD274/TRAF6/TFRC/IL23A/IL1A/TGFB1/CD86/LRRC32/TYROBP/RAC2/TNFSF13B/FADD/IL27/IL2/HHLA2	21	BP
GO:0050670	regulation of lymphocyte proliferation	21/1042	74/6969	0.00211107	0.00211107	0.0370835	IRF1/STAT5A/IL15/TICAM1/IGFBP2/CD40/CD274/TRAF6/TFRC/IL23A/IL1A/TGFB1/CD86/LRRC32/TYROBP/RAC2/TNFSF13B/FADD/IL27/IL2/HHLA2	21	BP
GO:0070663	regulation of leukocyte proliferation	22/1042	79/6969	0.00217803	0.00217803	0.0380176	IRF1/STAT5A/IL15/TICAM1/IGFBP2/CD40/CD274/TRAF6/TFRC/IL23A/IL1A/TGFB1/CD86/LRRC32/TYROBP/RAC2/TNFSF13B/FADD/IL27/IL2/NMB/HHLA2	22	BP
GO:2001056	positive regulation of cysteine-type endopeptidase activity	14/1042	42/6969	0.00223859	0.00223859	0.0388289	BBC3/STAT1/FAS/LAPTM5/EGLN3/BID/S100A8/SENP1/NLRP3/SIRT1/NKX3-1/F3/FADD/TNFSF15	14	BP
GO:0070665	positive regulation of leukocyte proliferation	16/1042	51/6969	0.00228106	0.00228106	0.0393183	STAT5A/IL15/TICAM1/IGFBP2/CD40/TRAF6/TFRC/IL23A/IL1A/CD86/RAC2/TNFSF13B/FADD/IL2/NMB/HHLA2	16	BP
GO:0035239	tube morphogenesis	53/1042	243/6969	0.00230988	0.00230988	0.0395677	RHOB/ESM1/BRD2/STAT1/CHI3L1/CXCL8/TMEM59L/SMAD1/EPHA1/CD40/KLF2/SEMA4C/CTSH/ABL1/PIK3CD/TRAF6/SAT1/KDR/IL1A/TGFB1/SIRT1/ID2/STRA6/HYAL1/RASA1/NKX3-1/F3/WT1/HEY2/TBX20/SERPINF1/AQP1/NRARP/MTHFR/WNT11/CXCL10/WNT5A/SERPINE1/LOC100511937/NR2E1/RAMP1/NFATC4/ACKR3/NDNF/C5AR1/TAL1/VASH2/LBX1/WNT1/FGF18/CITED1/CLEC14A/LGR5	53	BP
GO:0071396	cellular response to lipid	33/1042	135/6969	0.00232491	0.00232491	0.0395794	TNFAIP3/CCDC62/TICAM1/CXCL8/JUN/SPP1/NOS2/ABL1/PDK3/NFKBIA/TRAF6/SELENOS/TNFSF4/INSIG1/IL1A/TGFB1/SIRT1/CD86/PDCD4/CFTR/NKX3-1/PIM1/AQP1/CXCL10/WNT5A/IRF8/EPHA3/ZNF366/PTGFR/CCL2/LTF/SSTR1/PID1	33	BP
GO:0007169	transmembrane receptor protein tyrosine kinase signaling pathway	43/1042	189/6969	0.00253153	0.00253153	0.0427376	TXNIP/STAT5A/ESM1/ARHGEF2/IGFBP2/EPHA1/PTGIR/DOK5/SESN3/ABL1/PIK3CD/SOCS4/SOCS1/NR4A3/EFNA4/PIK3R1/KDR/TGFB1/SIRT1/GDF15/NKX3-1/NCOA5/F3/CSRNP1/WNT5A/NEU3/LOC100511937/CASS4/FYN/NFATC4/EPHA3/MUC20/BMP5/HGF/EFNB3/FGF6/FLT3/WNT1/BLNK/IGFBP5/FGF18/CLEC14A/PID1	43	BP
GO:0031295	T cell costimulation	6/1042	11/6969	0.00258913	0.00258913	0.0427376	CCR7/DPP4/CD86/TNFSF13B/EFNB3/HHLA2	6	BP
GO:0045830	positive regulation of isotype switching	6/1042	11/6969	0.00258913	0.00258913	0.0427376	KMT5B/CD40/TFRC/TGFB1/EXOSC3/IL2	6	BP
GO:0050900	leukocyte migration	27/1042	105/6969	0.00262366	0.00262366	0.0427376	CCR7/CCL4/CCL5/CXCL8/DPP4/ABL1/S100A8/IL23A/PIK3R1/CXCL11/BDKRB2/SELE/RAC2/CXCL10/WNT5A/FADD/ITGA4/DPEP1/CCL1/IL16/SLAMF8/CXCL14/C5AR1/LOC100516039/CCL2/CCL17/SELL	27	BP
GO:0046006	regulation of activated T cell proliferation	8/1042	18/6969	0.00262633	0.00262633	0.0427376	STAT5A/IGFBP2/CD274/IL23A/LRRC32/FADD/IL2/HHLA2	8	BP
GO:0140888	interferon-mediated signaling pathway	8/1042	18/6969	0.00262633	0.00262633	0.0427376	IRF1/ZBP1/IRF7/STAT2/ISG15/STAT1/WNT5A/FADD	8	BP
GO:1904035	regulation of epithelial cell apoptotic process	12/1042	34/6969	0.00264832	0.00264832	0.0427376	TNFAIP3/TNF/CD40/ABL1/KDR/SIRT1/PDCD4/WNT11/ITGA4/NDNF/CD248/CCL2	12	BP
GO:0006959	humoral immune response	24/1042	90/6969	0.00265126	0.00265126	0.0427376	C3/CCR7/CFD/SLPI/SERPING1/S100A12/CXCL8/CD59/CFB/C5/C2/CXCL10/IFN-ALPHAOMEGA/C9/LTA/PI3/CXCL14/LOC100517145/C4A/LTF/MBL2/IFN-OMEGA-6/IFN-DELTA-8/C1QC	24	BP
GO:0052548	regulation of endopeptidase activity	24/1042	90/6969	0.00265126	0.00265126	0.0427376	ARHGEF2/SERPING1/BBC3/STAT1/PSMB9/FAS/LAPTM5/EGLN3/SIAH2/BID/S100A8/SENP1/TIMP3/NLRP3/SIRT1/NKX3-1/F3/SERPINE1/FADD/TNFSF15/DPEP1/SERPINA5/HGF/SERPINB2	24	BP
GO:0007259	receptor signaling pathway via JAK-STAT	18/1042	61/6969	0.00268089	0.00268089	0.0427376	STAT5A/STAT2/IL15/STAT1/JAK3/CD40/IL23A/SOCS1/IL10RA/IFN-ALPHAOMEGA/FYN/IL29/IL2/LOC102161030/STAT4/EGF/IFN-OMEGA-6/IFN-DELTA-8	18	BP
GO:0042129	regulation of T cell proliferation	18/1042	61/6969	0.00268089	0.00268089	0.0427376	IRF1/STAT5A/IL15/IGFBP2/CD274/TRAF6/TFRC/IL23A/IL1A/TGFB1/CD86/LRRC32/RAC2/TNFSF13B/FADD/IL27/IL2/HHLA2	18	BP
GO:0051093	negative regulation of developmental process	53/1042	245/6969	0.00277988	0.00277988	0.0440611	IRF1/STAT5A/DDIT3/STAT1/SMAD1/KLF2/NFKBIA/GPS2/SOCS1/PIK3R1/INSIG1/TGFB1/SIRT1/PDCD4/GDF15/NKX3-1/SRSF6/WT1/HEY2/SERPINF1/RFLNB/NRARP/COL5A2/WNT11/CXCL10/LIN28A/WNT5A/SERPINE1/NR2E1/DUSP10/SEMA6C/DLX2/NFATC4/IL2/FRZB/CXCL14/C1QL4/FOXA2/TWIST2/NMRK2/LBX1/EFNB3/NR5A1/WNT1/TCF23/ALPK2/HEY1/GPR55/RBPMS2/LTF/CITED1/LRRC17/C1QC	53	BP
GO:0043281	regulation of cysteine-type endopeptidase activity involved in apoptotic process	16/1042	52/6969	0.00284731	0.00284731	0.0446619	BBC3/STAT1/FAS/LAPTM5/EGLN3/SIAH2/BID/S100A8/SENP1/NLRP3/SIRT1/NKX3-1/F3/TNFSF15/DPEP1/HGF	16	BP
GO:0006826	iron ion transport	9/1042	22/6969	0.00285018	0.00285018	0.0446619	SLC25A28/FTH1/TFRC/ACP5/SLC39A8/HEPHL1/CP/TF/LTF	9	BP
GO:1901699	cellular response to nitrogen compound	37/1042	158/6969	0.00292382	0.00292382	0.0455571	SESN2/STAT5A/ARHGEF2/STAT1/MDM2/TRAF2/SESN3/DMTN/PDE12/NR4A2/SOCS1/NR4A3/PIK3R1/SIRT1/STAMBPL1/CFTR/GDF15/DRD1/NCOA5/AQP1/HTR1D/COL5A2/LOC100511937/GCG/HCN4/FYN/ITGA4/DPEP1/DRD2/INHBB/CYP11A1/AQP9/TSHR/NEURL1/CHRM4/CHRM3/PID1	37	BP
GO:1902531	regulation of intracellular signal transduction	90/1042	459/6969	0.00304772	0.00304772	0.0472207	TNFAIP3/SESN2/ATF3/CCL4/CCL5/SAA3/DUSP3/DDIT3/ARHGEF2/RCAN1/REL/BBC3/CLU/CFLAR/TNF/STAT1/S100A12/CHI3L1/MDM2/TICAM1/FAS/SQSTM1/DOK5/CD40/NPC1/RASA4B/SEMA4C/TRAF2/SESN3/FGFR4/PLAGL2/ABL1/PIK3CD/BCLAF1/TRAF6/PPP1R10/BID/SELENOS/GPS2/S100A8/TLR2/TIMP3/KDR/TRIM39/NLRP3/TGFB1/SIRT1/ITFG2/STAMBPL1/RASGEF1A/PDCD4/BDKRB2/GDF15/NKX3-1/F3/LURAP1/SLC39A8/MAD2L1BP/LMCD1/APOC3/WNT11/LIN28A/WNT5A/PIK3R5/FADD/G…	90	BP
GO:0009617	response to bacterium	41/1042	180/6969	0.00308143	0.00308143	0.0472905	TNFAIP3/CCR7/DHX58/CFD/ISG15/SLPI/TICAM1/CXCL8/JUN/PTGIR/NOS2/ABL1/NFKBIA/TRAF6/SELENOS/S100A8/TNFSF4/TLR2/IL23A/IL1A/TGFB1/CD86/PDCD4/CXCL10/WNT5A/PGLYRP2/DUSP10/IRF8/LTA/HP/PI3/C5AR1/PTGFR/FCGR1A/CLPS/CA3/DMBT1/CCL2/LTF/CITED1/LOC100523177	41	BP
GO:0030098	lymphocyte differentiation	32/1042	132/6969	0.00308944	0.00308944	0.0472905	IRF1/IL6/CCR7/CEBPG/STAT5A/RSAD2/NFIL3/EGR1/ABL1/GPS2/IL23A/SOCS1/PIK3R1/IL1A/TGFB1/ITFG2/SPI1/NRARP/CD3E/TNFSF13B/FADD/DUSP10/IL27/IFN-ALPHAOMEGA/IRF8/IL2/SLAMF8/STAT4/WNT1/CD8A/IFN-OMEGA-6/IFN-DELTA-8	32	BP
GO:0070372	regulation of ERK1 and ERK2 cascade	24/1042	91/6969	0.00310367	0.00310367	0.0472905	ATF3/CCL4/CCL5/SAA3/DUSP3/ARHGEF2/CHI3L1/FGFR4/ABL1/TIMP3/KDR/TGFB1/GCG/DUSP10/ACKR3/CCL1/C1QL4/C5AR1/LOC100516039/GPR55/CCL2/CCL17/FGF18/CD4	24	BP
GO:0071417	cellular response to organonitrogen compound	35/1042	148/6969	0.00315495	0.00315495	0.0478077	SESN2/STAT5A/ARHGEF2/STAT1/MDM2/SESN3/DMTN/NR4A2/SOCS1/NR4A3/PIK3R1/SIRT1/STAMBPL1/CFTR/GDF15/DRD1/NCOA5/AQP1/HTR1D/COL5A2/LOC100511937/GCG/HCN4/FYN/ITGA4/DPEP1/DRD2/INHBB/CYP11A1/AQP9/TSHR/NEURL1/CHRM4/CHRM3/PID1	35	BP
GO:0030312	external encapsulating structure	35/1171	126/8025	8.26231e-05	8.26231e-05	0.013785	COL14A1/MEGF9/PLSCR1/GPC1/NTN4/ANGPTL2/MMP13/ADAMTSL5/TGFBR3/ELN/MMP25/MMP7/TIMP3/TGFB1/BGN/F3/F2/COL5A2/WNT11/ZAN/WNT5A/ANGPTL6/RELL2/FBN1/BCAN/COL7A1/NDNF/FIBCD1/MMP12/GPC2/LINGO3/MMP2/TGFB3/DMP1/LTBP2	35	CC
GO:0031012	extracellular matrix	35/1171	126/8025	8.26231e-05	8.26231e-05	0.013785	COL14A1/MEGF9/PLSCR1/GPC1/NTN4/ANGPTL2/MMP13/ADAMTSL5/TGFBR3/ELN/MMP25/MMP7/TIMP3/TGFB1/BGN/F3/F2/COL5A2/WNT11/ZAN/WNT5A/ANGPTL6/RELL2/FBN1/BCAN/COL7A1/NDNF/FIBCD1/MMP12/GPC2/LINGO3/MMP2/TGFB3/DMP1/LTBP2	35	CC
GO:0005125	cytokine activity	49/1113	158/7411	2.15217e-07	2.15217e-07	0.000108061	IL6/CCL4/CCL5/TNFSF10/IL15/TNF/CXCL8/SPP1/IFNB1/LOC100525396/LOC100515857/CCL20/TNFSF4/IL23A/IL1A/TGFB1/CSF2/CXCL11/GDF15/CXCL10/WNT5A/IL27/IFN-ALPHAOMEGA/CCL3L1/LTB/CCL19/IL29/CCL1/IL2/CSF3/LOC100524517/LOC102161030/IFN-OMEGA-3/WNT9A/LTA/IL16/INHBB/BMP5/CXCL14/IL12A/LEFTY2/LOC100516039/WNT1/TGFB3/CCL2/CCL17/IFN-OMEGA-6/WNT4/IFN-DELTA-8	49	MF
GO:0005126	cytokine receptor binding	49/1113	163/7411	6.1399e-07	6.1399e-07	0.000154144	IL6/CCL4/CCL5/TNFSF10/IL15/TNF/CXCL8/JAK3/TRAF2/TGFBR3/IFNB1/TRAF6/LOC100525396/LOC100515857/CCL20/TNFSF4/IL23A/PIK3R1/IL1A/TGFB1/CSF2/CXCL11/IL34/CXCL10/TNFSF13B/FADD/TNFSF15/IL27/IFN-ALPHAOMEGA/CCL3L1/LTB/CCL19/CCL1/IL2/CSF3/LOC100524517/IFN-OMEGA-3/LTA/RASL11B/CXCL14/IL12A/LEFTY2/LOC100516039/TGFB3/CCL2/CCL17/CCRL2/IFN-OMEGA-6/IFN-DELTA-8	49	MF
GO:0000981	DNA-binding transcription factor activity, RNA polymerase II-specific	90/1113	374/7411	1.56946e-06	1.56946e-06	0.000262678	IRF1/ATF3/CEBPG/STAT5A/IRF7/DDIT3/BATF2/STAT2/RUNX1/PLSCR1/REL/STAT1/NFIL3/HES4/LEF1/ZBTB8A/EGR1/JUN/SMAD1/ETV1/ELF4/KLF2/FOSL1/HOXA10/PLAGL2/OVOL1/LOC100627222/ZNF558/NR4A2/LOC100521431/ZBTB32/TLX3/LOC100514656/THRA/NR4A3/ETV6/CREBRF/ZNF280D/SPI1/NR5A2/ZNF445/FOS/IKZF5/NKX3-1/ZNF770/WT1/ATF5/HEY2/TBX20/PBX1/CSRNP1/GBX1/LOC100738134/MXD3/POU2F2/DBP/NR2E1/EGR2/ZNF165/LOC100521069/HOXD3/HOXC4/DLX2/…	90	MF
GO:0000977	RNA polymerase II transcription regulatory region sequence-specific DNA binding	87/1113	365/7411	3.58038e-06	3.58038e-06	0.000426858	IRF1/ATF3/CEBPG/ZBTB10/STAT5A/IRF7/DDIT3/BATF2/STAT2/RUNX1/REL/STAT1/NFIL3/CHD2/HES4/LEF1/ZBTB8A/EGR1/JUN/SMAD1/ETV1/LOC100620238/ELF4/KLF2/FOSL1/HOXA10/OVOL1/ZNF34/NR4A2/ZNF473/LOC100521431/ZNF182/THRA/NR4A3/ETV6/CREBRF/ZNF280D/LOC100513362/SIRT1/ZNF445/FOS/IKZF5/ZNF317/NKX3-1/ZNF7/ZNF770/WT1/ATF5/HEY2/TBX20/GBX1/LOC100738134/MXD3/POU2F2/DBP/NR2E1/EGR2/ZNF165/LOC100521069/HOXD3/HOXC4/DLX2/NFATC4…	87	MF
GO:0003700	DNA-binding transcription factor activity	104/1113	458/7411	4.25068e-06	4.25068e-06	0.000426858	IRF1/NFKB1/ATF3/CREB5/CEBPG/STAT5A/IRF7/DDIT3/BATF2/STAT2/EPAS1/RUNX1/PLSCR1/REL/STAT1/IRF9/NFIL3/ELF1/HES4/LEF1/ZBTB8A/EGR1/JUN/SMAD1/ETV1/ELF4/KLF2/FOSL1/HOXA10/PLAGL2/OVOL1/LOC100627222/ATF4/ZNF558/NR4A2/LOC100521431/ZBTB32/TLX3/LOC100514656/THRA/SIM1/NR4A3/ETV6/CREBRF/ZNF280D/SPI1/NR5A2/ZNF445/FOS/IKZF5/NKX3-1/LOC100517731/ZNF770/WT1/ATF5/HEY2/TBX20/PBX1/CSRNP1/GBX1/LOC100738134/MXD3/POU2F2/D…	104	MF
GO:0000976	transcription cis-regulatory region binding	89/1113	394/7411	2.67451e-05	2.67451e-05	0.00170566	IRF1/ATF3/CEBPG/ZBTB10/STAT5A/IRF7/DDIT3/BATF2/STAT2/RUNX1/REL/STAT1/IRF9/NFIL3/CHD2/HES4/LEF1/ZBTB8A/EGR1/JUN/SMAD1/ETV1/LOC100620238/ELF4/KLF2/FOSL1/HOXA10/OVOL1/ZNF34/NR4A2/ZNF473/LOC100521431/BRF2/ZNF182/THRA/NR4A3/ETV6/CREBRF/ZNF280D/LOC100513362/SIRT1/ZNF445/FOS/IKZF5/ZNF317/NKX3-1/ZNF7/ZNF770/WT1/ATF5/HEY2/TBX20/GBX1/LOC100738134/MXD3/POU2F2/DBP/NR2E1/EGR2/ZNF165/LOC100521069/HOXD3/HOXC4/D…	89	MF
GO:0001067	transcription regulatory region nucleic acid binding	89/1113	394/7411	2.67451e-05	2.67451e-05	0.00170566	IRF1/ATF3/CEBPG/ZBTB10/STAT5A/IRF7/DDIT3/BATF2/STAT2/RUNX1/REL/STAT1/IRF9/NFIL3/CHD2/HES4/LEF1/ZBTB8A/EGR1/JUN/SMAD1/ETV1/LOC100620238/ELF4/KLF2/FOSL1/HOXA10/OVOL1/ZNF34/NR4A2/ZNF473/LOC100521431/BRF2/ZNF182/THRA/NR4A3/ETV6/CREBRF/ZNF280D/LOC100513362/SIRT1/ZNF445/FOS/IKZF5/ZNF317/NKX3-1/ZNF7/ZNF770/WT1/ATF5/HEY2/TBX20/GBX1/LOC100738134/MXD3/POU2F2/DBP/NR2E1/EGR2/ZNF165/LOC100521069/HOXD3/HOXC4/D…	89	MF
GO:0140375	immune receptor activity	21/1113	56/7411	2.94107e-05	2.94107e-05	0.00170566	CCR7/IL1RL1/FCGR3A/CTSH/IL15RA/PRLR/IL2RA/XCR1/ACKR2/IL10RA/ACKR3/IL7R/CCR5/EBI3/C5AR1/IL2RG/FCGR1A/CXCR5/IL9R/CCRL2/CCR10	21	MF
GO:0030545	signaling receptor regulator activity	73/1113	309/7411	3.05732e-05	3.05732e-05	0.00170566	IL6/CCL4/CCL5/TNFSF10/IL15/TNF/CXCL8/CLEC11A/SPP1/LRPAP1/EDN1/DPP4/IFNB1/LOC100525396/LOC100515857/CCL20/TNFSF4/IL23A/PGF/IL1A/TGFB1/CD86/CSF2/CXCL11/GDF15/CXCL10/WNT5A/TNFSF13B/GCG/SPX/IL27/IFN-ALPHAOMEGA/CCL3L1/SEMA6C/LTB/FBN1/CCL19/IL29/CCL1/IL2/CSF3/LOC100524517/LOC102161030/IFN-OMEGA-3/WNT9A/LTA/IL16/TG/INHBB/BMP5/CXCL14/IL12A/LEFTY2/ADM2/CRH/HGF/RLN2/POMC/FGF6/EGF/LOC100516039/WNT1/TGFB3/AV…	73	MF
GO:0000978	RNA polymerase II cis-regulatory region sequence-specific DNA binding	76/1113	327/7411	3.82292e-05	3.82292e-05	0.00191951	IRF1/ATF3/CEBPG/STAT5A/IRF7/DDIT3/BATF2/STAT2/RUNX1/REL/STAT1/NFIL3/CHD2/HES4/LEF1/ZBTB8A/EGR1/JUN/SMAD1/ETV1/LOC100620238/ELF4/KLF2/FOSL1/HOXA10/OVOL1/ZNF34/NR4A2/ZNF473/ZNF182/THRA/NR4A3/ETV6/ZNF280D/LOC100513362/SIRT1/ZNF445/FOS/IKZF5/ZNF317/NKX3-1/ZNF7/ZNF770/WT1/HEY2/TBX20/LOC100738134/MXD3/POU2F2/DBP/NR2E1/EGR2/ZNF165/HOXD3/HOXC4/DLX2/NFATC4/IRF8/ZNF713/HOXA4/MESP2/ZSCAN31/LOC110255247/MEOX…	76	MF
GO:0043565	sequence-specific DNA binding	105/1113	488/7411	4.48478e-05	4.48478e-05	0.00204712	IRF1/ATF3/CEBPG/ZBTB10/STAT5A/IRF7/DDIT3/BATF2/STAT2/RUNX1/REL/STAT1/IRF9/NFIL3/CHD2/ELF1/HES4/LEF1/ZBTB8A/EGR1/JUN/SMAD1/ETV1/LOC100620238/ELF4/KLF2/FOSL1/HOXA10/PLAGL2/ABL1/OVOL1/ZNF34/NR4A2/ZNF473/LOC100521431/ZBTB32/BRF2/ZNF182/THRA/NR4A3/ETV6/CREBRF/ZNF280D/NLRP3/LOC100513362/SIRT1/SPI1/ZNF445/FOS/ARID5A/IKZF5/ZNF317/NKX3-1/ZNF7/ZNF770/WT1/ATF5/HEY2/TBX20/ZBTB49/CSRNP1/GBX1/LOC100738134/MXD3…	105	MF
GO:0000987	cis-regulatory region sequence-specific DNA binding	77/1113	335/7411	5.0848e-05	5.0848e-05	0.00212759	IRF1/ATF3/CEBPG/STAT5A/IRF7/DDIT3/BATF2/STAT2/RUNX1/REL/STAT1/NFIL3/CHD2/HES4/LEF1/ZBTB8A/EGR1/JUN/SMAD1/ETV1/LOC100620238/ELF4/KLF2/FOSL1/HOXA10/OVOL1/ZNF34/NR4A2/ZNF473/BRF2/ZNF182/THRA/NR4A3/ETV6/ZNF280D/LOC100513362/SIRT1/ZNF445/FOS/IKZF5/ZNF317/NKX3-1/ZNF7/ZNF770/WT1/HEY2/TBX20/LOC100738134/MXD3/POU2F2/DBP/NR2E1/EGR2/ZNF165/HOXD3/HOXC4/DLX2/NFATC4/IRF8/ZNF713/HOXA4/MESP2/ZSCAN31/LOC110255247…	77	MF
GO:0030546	signaling receptor activator activity	70/1113	299/7411	6.05617e-05	6.05617e-05	0.00217203	IL6/CCL4/CCL5/TNFSF10/IL15/TNF/CXCL8/CLEC11A/SPP1/EDN1/DPP4/IFNB1/LOC100525396/LOC100515857/CCL20/TNFSF4/IL23A/PGF/IL1A/TGFB1/CD86/CSF2/CXCL11/GDF15/CXCL10/WNT5A/TNFSF13B/GCG/SPX/IL27/IFN-ALPHAOMEGA/CCL3L1/SEMA6C/LTB/FBN1/CCL19/IL29/CCL1/IL2/CSF3/LOC100524517/LOC102161030/IFN-OMEGA-3/WNT9A/LTA/IL16/TG/INHBB/BMP5/CXCL14/IL12A/LEFTY2/ADM2/CRH/HGF/RLN2/POMC/FGF6/EGF/LOC100516039/WNT1/TGFB3/AVP/CCL2/…	70	MF
GO:0048018	receptor ligand activity	70/1113	299/7411	6.05617e-05	6.05617e-05	0.00217203	IL6/CCL4/CCL5/TNFSF10/IL15/TNF/CXCL8/CLEC11A/SPP1/EDN1/DPP4/IFNB1/LOC100525396/LOC100515857/CCL20/TNFSF4/IL23A/PGF/IL1A/TGFB1/CD86/CSF2/CXCL11/GDF15/CXCL10/WNT5A/TNFSF13B/GCG/SPX/IL27/IFN-ALPHAOMEGA/CCL3L1/SEMA6C/LTB/FBN1/CCL19/IL29/CCL1/IL2/CSF3/LOC100524517/LOC102161030/IFN-OMEGA-3/WNT9A/LTA/IL16/TG/INHBB/BMP5/CXCL14/IL12A/LEFTY2/ADM2/CRH/HGF/RLN2/POMC/FGF6/EGF/LOC100516039/WNT1/TGFB3/AVP/CCL2/…	70	MF
GO:0008009	chemokine activity	15/1113	35/7411	6.79014e-05	6.79014e-05	0.00227291	CCL4/CCL5/CXCL8/LOC100525396/LOC100515857/CCL20/CXCL11/CXCL10/CCL3L1/CCL19/CCL1/CXCL14/LOC100516039/CCL2/CCL17	15	MF
GO:1990837	sequence-specific double-stranded DNA binding	92/1113	422/7411	8.15011e-05	8.15011e-05	0.00255763	IRF1/ATF3/CEBPG/ZBTB10/STAT5A/IRF7/DDIT3/BATF2/STAT2/RUNX1/REL/STAT1/IRF9/NFIL3/CHD2/HES4/LEF1/ZBTB8A/EGR1/JUN/SMAD1/ETV1/LOC100620238/ELF4/KLF2/FOSL1/HOXA10/ABL1/OVOL1/ZNF34/NR4A2/ZNF473/LOC100521431/ZBTB32/BRF2/ZNF182/THRA/NR4A3/ETV6/CREBRF/ZNF280D/LOC100513362/SIRT1/ZNF445/FOS/IKZF5/ZNF317/NKX3-1/ZNF7/ZNF770/WT1/ATF5/HEY2/TBX20/GBX1/LOC100738134/MXD3/POU2F2/DBP/NR2E1/EGR2/ZNF165/LOC100521069/H…	92	MF
GO:0140677	molecular function activator activity	100/1113	476/7411	0.000179048	0.000179048	0.0052883	DNAJB1/IL6/CCL4/CCL5/PARP8/TNFSF10/IL15/CFLAR/TNF/TICAM1/CXCL8/CLEC11A/ARAP2/RASA4B/ZRANB1/SPP1/EDN1/CTSH/DPP4/IFNB1/TRAF6/GMIP/LOC100525396/LOC100515857/CCL20/TNFSF4/IL23A/PIK3R1/PGF/IL1A/TGFB1/SIRT1/CLPSL2/CD86/CSF2/CXCL11/RASA1/TAGAP/GDF15/NKX3-1/TYROBP/TEFM/WNT11/CXCL10/WNT5A/TNFSF13B/GCG/SPX/IL27/IFN-ALPHAOMEGA/RGS2/CCL3L1/FYN/SEMA6C/RGS14/PEX12/LTB/FBN1/DCP1B/CCL19/IL29/CCL1/IL2/CSF3/LOC100…	100	MF
GO:0003690	double-stranded DNA binding	94/1113	447/7411	0.00027064	0.00027064	0.00735244	IRF1/ATF3/CEBPG/ZBTB10/STAT5A/IRF7/DDIT3/BATF2/STAT2/RUNX1/REL/STAT1/IRF9/NFIL3/CHD2/HES4/LEF1/ZBTB8A/EGR1/JUN/SMAD1/ETV1/LOC100620238/ELF4/KLF2/FOSL1/HOXA10/MSH2/ABL1/OVOL1/ZNF34/NR4A2/ZNF473/LOC100521431/ZBTB32/BRF2/ZNF182/THRA/NR4A3/ETV6/CREBRF/ZNF280D/LOC100513362/SIRT1/ZNF445/FOS/IKZF5/ZNF317/NKX3-1/ZNF7/ZNF770/WT1/ZCCHC3/ATF5/HEY2/TBX20/GBX1/LOC100738134/MXD3/POU2F2/DBP/NR2E1/EGR2/ZNF165/LO…	94	MF
GO:0004896	cytokine receptor activity	17/1113	47/7411	0.000278221	0.000278221	0.00735244	CCR7/IL1RL1/IL15RA/PRLR/IL2RA/XCR1/ACKR2/IL10RA/ACKR3/IL7R/CCR5/EBI3/IL2RG/CXCR5/IL9R/CCRL2/CCR10	17	MF
GO:0042379	chemokine receptor binding	16/1113	45/7411	0.000522234	0.000522234	0.0131108	CCL4/CCL5/CXCL8/LOC100525396/LOC100515857/CCL20/CXCL11/CXCL10/CCL3L1/CCL19/CCL1/CXCL14/LOC100516039/CCL2/CCL17/CCRL2	16	MF
GO:0046873	metal ion transmembrane transporter activity	42/1113	174/7411	0.000922632	0.000922632	0.0220599	SLC25A28/ORAI2/TMEM37/SLC12A9/KCNK5/NIPAL3/CACNG7/SLC31A2/SLC12A4/SLC39A13/SLC41A1/KCNJ2/GRIN3B/SLC6A8/TRPC4/SCNN1A/SLC13A4/SLC39A8/KCNJ14/AQP1/KCNN3/KCNK7/SLC39A4/HCN4/CACNG6/KCNN1/TRPV3/ATP4A/CCDC51/KCNN4/SLC34A1/RYR1/ASIC3/SLC39A12/SLC5A10/KCNG1/SLC13A5/SLC6A13/ATP1A3/SCN2B/KCNJ15/KCNK4	42	MF
GO:0016782	transferase activity, transferring sulphur-containing groups	14/1113	40/7411	0.0013758	0.0013758	0.0313998	OXCT1/MOCS3/TST/TPST2/GAL3ST1/SULT2A1/LOC100623441/GAL3ST3/HS3ST3B1/LOC100624389/CHST1/ACSM3/GAL3ST2/SULT1A3	14	MF
GO:0002020	protease binding	12/1113	32/7411	0.00151439	0.00151439	0.0330602	TNFAIP3/CHL1/CFLAR/DERL3/DPP4/SELENOS/TIMP3/SIRT1/BDKRB2/FAP/FADD/SERPINA5	12	MF
GO:0005164	tumor necrosis factor receptor binding	9/1113	21/7411	0.00200277	0.00200277	0.0419	TNFSF10/TNF/TRAF2/TRAF6/TNFSF4/TNFSF13B/TNFSF15/LTB/LTA	9	MF
GO:0050840	extracellular matrix binding	7/1113	14/7411	0.00219946	0.00219946	0.0441743	NTN4/SPP1/BGN/ZAN/CD248/DMP1/CLEC14A	7	MF

## Sheet: H_PDCoV vs L_PDCoV
ID	Description	GeneRatio	BgRatio	pvalue	p.adjust	qvalue	geneID	Count	Ont
GO:0098609	cell-cell adhesion	54/763	215/6969	2.11382e-09	2.11382e-09	5.43363e-06	CCR7/DUSP3/STAT5A/SLC7A1/ICAM1/CEBPB/BMP2/IL15/SEMA4D/CD274/PLPP3/VCAM1/IL1A/CRB2/NRARP/TYRO3/IL23A/OLR1/ICAM4/NR4A3/NECTIN1/TRAF6/CDH6/GCNT1/SELE/MADCAM1/DMTN/TGFB1/ZNF397/IL7/SMAD7/SOX9/TNFSF13B/EPHB3/SOCS1/PECAM1/ITGA4/JAML/SLA-DMB/IL2/MDGA1/LOC100155738/CDH19/ESAM/CDH17/AIF1/VSIR/RAC2/DSC1/TMEM47/DSG1/MYPN/CDHR1/SELL	54	BP
GO:0007155	cell adhesion	76/763	360/6969	6.12488e-09	6.12488e-09	7.87208e-06	RHOB/CCR7/CXCL8/RND1/DUSP3/STAT5A/SLC7A1/ICAM1/CEBPB/BMP2/IL15/CLDN4/SEMA4D/CD274/PLPP3/VCAM1/IL1A/CRB2/NRARP/TYRO3/IL23A/OLR1/ICAM4/NR4A3/NECTIN1/PLET1/TRAF6/CDH6/GCNT1/SELE/MADCAM1/FAP/DMTN/TGFB1/ZNF397/ITGB8/HYAL1/IL7/SMAD7/SEMA6A/SOX9/TNFSF13B/EPHB3/SOCS1/PECAM1/RASA1/ITGA4/MXRA8/CASS4/JAML/SLA-DMB/IL2/MDGA1/LOC100155738/EFS/CDH19/COL7A1/CLDN7/ESAM/CDH17/NDNF/AIF1/VSIR/RAC2/DSC1/TMEM47/FERMT3…	76	BP
GO:0034097	response to cytokine	57/763	250/6969	3.33044e-08	3.33044e-08	2.37431e-05	CCL4/CCL5/IL6/CXCL8/NFIL3/MX1/STAT5A/IRF7/ARHGEF2/PDE2A/EREG/ZBP1/STAT2/EGR1/STAT1/IL15/ISG15/TNF/IL6R/PCOLCE2/F2RL1/IL1A/NOS2/MYNN/MT-2B/JAK3/TLR2/TRAF6/RNF138/CXCL11/UBD/SELE/HYAL1/IL7/SMAD7/NKX3-1/IFN-ALPHAOMEGA/THPO/SOX9/TNFSF13B/ZFP36/SOCS1/TNFSF18/GFPT2/STAT4/CXCL10/CCL1/ABCG4/IL2/CHI3L1/LOC100516039/IRF8/AIF1/OSM/PPBP/CCL2/ITIH4	57	BP
GO:0071345	cellular response to cytokine stimulus	54/763	232/6969	3.69467e-08	3.69467e-08	2.37431e-05	CCL4/CCL5/IL6/CXCL8/NFIL3/MX1/STAT5A/IRF7/ARHGEF2/PDE2A/EREG/ZBP1/STAT2/EGR1/STAT1/IL15/ISG15/TNF/IL6R/PCOLCE2/F2RL1/IL1A/NOS2/MYNN/MT-2B/JAK3/TLR2/TRAF6/RNF138/CXCL11/HYAL1/IL7/SMAD7/NKX3-1/IFN-ALPHAOMEGA/THPO/SOX9/TNFSF13B/ZFP36/SOCS1/TNFSF18/GFPT2/STAT4/CXCL10/CCL1/ABCG4/IL2/CHI3L1/LOC100516039/IRF8/AIF1/OSM/PPBP/CCL2	54	BP
GO:0016477	cell migration	74/763	376/6969	2.11036e-07	2.11036e-07	9.72268e-05	TNFAIP3/RHOB/CCL4/CCL5/CCR7/CXCL8/DDIT3/DUSP3/ARHGEF2/BMP2/CLDN4/MMP7/SEMA4D/NR4A2/NTN1/F2RL1/PLPP3/ZRANB1/CRB2/TYRO3/UNK/SEMA3B/IL23A/GJA1/FGFR4/NR4A3/PLET1/WNT7A/TBX20/CXCL11/GCNT1/SELE/MADCAM1/FAP/DMTN/TGFB1/BDKRB2/HYAL1/RASGEF1A/PDGFA/IGFBP6/SEMA6A/SOX9/NR2E1/LOC100511937/EPHB3/DCX/ITGA4/CASS4/FYN/JAML/CXCL10/CCL1/MDGA1/PRTN3/LOC100516039/C5AR1/CD248/NDNF/AIF1/GPC2/FGF6/RAC2/WNT11/HGF/PPBP/FG…	74	BP
GO:0048870	cell motility	81/763	425/6969	2.26942e-07	2.26942e-07	9.72268e-05	TNFAIP3/RHOB/CCL4/CCL5/CCR7/CXCL8/DDIT3/DUSP3/ARHGEF2/IER2/BMP2/CLDN4/MMP7/SEMA4D/NR4A2/NTN1/F2RL1/PLPP3/ZRANB1/CRB2/TYRO3/UNK/SEMA3B/IL23A/GJA1/FGFR4/NR4A3/PLET1/WNT7A/TBX20/CXCL11/GCNT1/SELE/MADCAM1/FAP/DMTN/TGFB1/BDKRB2/HYAL1/RASGEF1A/PDGFA/IGFBP6/SEMA6A/SOX9/NR2E1/LOC100511937/EPHB3/DCX/ITGA4/CASS4/FYN/CLRN1/JAML/CXCL10/CCL1/MDGA1/PRTN3/LOC100516039/RLN2/C5AR1/CD248/NDNF/AIF1/GPC2/FGF6/NEURL1…	81	BP
GO:0009607	response to biotic stimulus	91/763	498/6969	2.87916e-07	2.87916e-07	0.000105728	TNFAIP3/BST2/TXNIP/CCL4/CCL5/IFIH1/CCR7/IFIT3/CXCL8/CEBPG/DDIT3/DHX58/N4BP1/MX1/OAS1/IRF7/ARHGEF2/EREG/ZBP1/OAS2/STAT2/CEBPB/STAT1/BMP2/BATF2/ISG15/ISG20/JUN/TRIM26/PTGIR/F2RL1/OASL/NFKBIB/RSAD2/IL1A/SARM1/NOS2/IFNB1/TNFSF4/TYRO3/GPATCH3/PIM2/IL23A/LAPTM5/RNF19B/MORC3/TLR2/NMI/TRAF6/FAP/PGLYRP2/C1QL1/COL14A1/C5/TGFB1/HYAL1/DDIT4/IFN-ALPHAOMEGA/ZFP36/COL11A2/POU2F2/IL27/SLC15A3/FYN/COL5A2/C1S/CXCL…	91	BP
GO:0006954	inflammatory response	55/763	256/6969	4.75365e-07	4.75365e-07	0.000152742	TNFAIP3/CCL4/CCL5/IL6/CCR7/CXCL8/STAT5A/PDE2A/CEBPB/BMP2/PTGIR/NFKBIB/IL1A/NOS2/TNFSF4/TYRO3/GGT1/SMAD1/IL23A/PXK/OLR1/TLR2/HMOX1/PROC/C5/TGFB1/ZNF397/HYAL1/IL10RA/CAMK2N1/ZFP36/IL27/NLRP3/CXCL10/HP/CCL1/IL2/CHI3L1/F3/LOC100516039/LTA/PTGER3/CRH/C5AR1/ALOX5AP/BDKRB1/HGF/PPBP/CCR5/GGT5/FCGR1A/CCL2/ITIH4/SLAMF8/AGTR1	55	BP
GO:0006935	chemotaxis	36/763	140/6969	5.85798e-07	5.85798e-07	0.000167312	CCL4/CCL5/CCR7/CXCL8/DUSP3/SEMA4D/NTN1/F2RL1/SEMA3B/IL23A/CXCL11/TGFB1/BDKRB2/PDGFA/NOVA2/SEMA6A/XCR1/ACKR2/JAML/CXCL10/CCL1/LOC100516039/C5AR1/AIF1/CXCR5/RAC2/HGF/PPBP/CCR5/FGF18/CCL2/NRP1/ANGPT2/LRTM2/SLAMF8/AGTR1	36	BP
GO:0042330	taxis	36/763	141/6969	7.06216e-07	7.06216e-07	0.000181535	CCL4/CCL5/CCR7/CXCL8/DUSP3/SEMA4D/NTN1/F2RL1/SEMA3B/IL23A/CXCL11/TGFB1/BDKRB2/PDGFA/NOVA2/SEMA6A/XCR1/ACKR2/JAML/CXCL10/CCL1/LOC100516039/C5AR1/AIF1/CXCR5/RAC2/HGF/PPBP/CCR5/FGF18/CCL2/NRP1/ANGPT2/LRTM2/SLAMF8/AGTR1	36	BP
GO:1990266	neutrophil migration	15/763	34/6969	8.53076e-07	8.53076e-07	0.00019935	CCL4/CCL5/CCR7/CXCL8/IL23A/BDKRB2/JAML/CXCL10/CCL1/PRTN3/LOC100516039/C5AR1/RAC2/PPBP/CCL2	15	BP
GO:0051707	response to other organism	87/763	484/6969	1.12247e-06	1.12247e-06	0.000240445	TNFAIP3/BST2/CCL4/CCL5/IFIH1/CCR7/IFIT3/CXCL8/CEBPG/DHX58/N4BP1/MX1/OAS1/IRF7/ARHGEF2/EREG/ZBP1/OAS2/STAT2/CEBPB/STAT1/BMP2/BATF2/ISG15/ISG20/JUN/TRIM26/PTGIR/F2RL1/OASL/NFKBIB/RSAD2/IL1A/SARM1/NOS2/IFNB1/TNFSF4/TYRO3/GPATCH3/PIM2/IL23A/RNF19B/MORC3/TLR2/NMI/TRAF6/PGLYRP2/C1QL1/COL14A1/C5/TGFB1/HYAL1/DDIT4/IFN-ALPHAOMEGA/ZFP36/COL11A2/POU2F2/IL27/SLC15A3/FYN/COL5A2/C1S/CXCL10/HP/C1QTNF7/CCL1/COL7…	87	BP
GO:0043207	response to external biotic stimulus	87/763	486/6969	1.34434e-06	1.34434e-06	0.000258531	TNFAIP3/BST2/CCL4/CCL5/IFIH1/CCR7/IFIT3/CXCL8/CEBPG/DHX58/N4BP1/MX1/OAS1/IRF7/ARHGEF2/EREG/ZBP1/OAS2/STAT2/CEBPB/STAT1/BMP2/BATF2/ISG15/ISG20/JUN/TRIM26/PTGIR/F2RL1/OASL/NFKBIB/RSAD2/IL1A/SARM1/NOS2/IFNB1/TNFSF4/TYRO3/GPATCH3/PIM2/IL23A/RNF19B/MORC3/TLR2/NMI/TRAF6/PGLYRP2/C1QL1/COL14A1/C5/TGFB1/HYAL1/DDIT4/IFN-ALPHAOMEGA/ZFP36/COL11A2/POU2F2/IL27/SLC15A3/FYN/COL5A2/C1S/CXCL10/HP/C1QTNF7/CCL1/COL7…	87	BP
GO:0030593	neutrophil chemotaxis	14/763	31/6969	1.40805e-06	1.40805e-06	0.000258531	CCL4/CCL5/CCR7/CXCL8/IL23A/BDKRB2/JAML/CXCL10/CCL1/LOC100516039/C5AR1/RAC2/PPBP/CCL2	14	BP
GO:0007159	leukocyte cell-cell adhesion	29/763	106/6969	1.90214e-06	1.90214e-06	0.000325967	CCR7/DUSP3/STAT5A/SLC7A1/CEBPB/IL15/SEMA4D/CD274/IL1A/NRARP/IL23A/OLR1/NR4A3/TRAF6/GCNT1/SELE/MADCAM1/TGFB1/ZNF397/IL7/SMAD7/TNFSF13B/SOCS1/ITGA4/SLA-DMB/IL2/AIF1/VSIR/RAC2	29	BP
GO:0009615	response to virus	34/763	137/6969	2.88035e-06	2.88035e-06	0.000462751	TNFAIP3/BST2/IFIH1/IFIT3/DHX58/MX1/OAS1/IRF7/ZBP1/OAS2/STAT2/STAT1/ISG15/ISG20/F2RL1/OASL/RSAD2/IFNB1/GPATCH3/PIM2/IL23A/MORC3/TLR2/TRAF6/TGFB1/HYAL1/DDIT4/IFN-ALPHAOMEGA/POU2F2/CXCL10/LOC102161030/IL29/IFN-OMEGA-3/NMB	34	BP
GO:0001568	blood vessel development	42/763	188/6969	3.90945e-06	3.90945e-06	0.000561373	RHOB/CXCL8/DDIT3/ESM1/MDM2/STAT1/SAT1/FOSL1/PLPP3/KLF2/IL1A/NRARP/PRDM1/SMAD1/HEY2/STRA6/ADM/WNT7A/TBX20/TGFB1/HYAL1/SMAD7/JUNB/NKX3-1/SEMA6A/NR2E1/LOC100511937/EGR2/EPHB3/RASA1/CXCL10/CHI3L1/F3/VASH2/C5AR1/NDNF/WNT11/FGF18/NFATC4/NRP1/ANGPT2/AGTR1	42	BP
GO:0001819	positive regulation of cytokine production	37/763	157/6969	3.97313e-06	3.97313e-06	0.000561373	CCR7/CEBPG/DDIT3/DHX58/STAT5A/IRF7/ARHGEF2/EREG/EGR1/CEBPB/STAT1/IL15/ISG15/RUNX1/F2RL1/RSAD2/IL1A/NOS2/TNFSF4/IL23A/TLR2/TRAF6/TGFB1/IL7/POU2F2/IL2/CHI3L1/LTA/PANX1/IRF8/C5AR1/AIF1/NMB/WNT11/HGF/NFATC4/ADRA2A	37	BP
GO:0044093	positive regulation of molecular function	73/763	398/6969	4.14938e-06	4.14938e-06	0.000561373	DNAJB1/SESN2/CCL4/CCL5/AREG/DDIT3/ARHGEF2/EREG/BBC3/CEBPB/FAS/STAT1/BMP2/CLDN4/TNF/JUN/TRIM26/IL6R/SEMA4D/NR4A2/F2RL1/PLPP3/ARAP2/TYRO3/IL23A/ARRDC3/FGFR4/LAPTM5/LARP6/EDN1/SENP1/TLR2/BID/TRAF6/PIK3R5/TGFB1/RIC1/RASGEF1A/PDGFA/NKX3-1/PDZK1/RHEBL1/ARHGEF19/SOCS1/GCG/TNFSF15/FBN1/CASS4/FANK1/NLRP3/CCL1/RASGRF1/SPDYC/CHI3L1/F3/PRTN3/LOC100516039/NOX4/TIAM2/CASQ1/NEURL1/WNT11/EGF/FCGR1A/FGF18/RGS14/C…	73	BP
GO:0098742	cell-cell adhesion via plasma-membrane adhesion molecules	16/763	43/6969	5.58502e-06	5.58502e-06	0.000704179	BMP2/CRB2/NECTIN1/CDH6/SELE/PECAM1/JAML/MDGA1/LOC100155738/CDH19/ESAM/CDH17/DSC1/DSG1/CDHR1/SELL	16	BP
GO:0051241	negative regulation of multicellular organismal process	56/763	283/6969	5.75281e-06	5.75281e-06	0.000704179	TNFAIP3/CCR7/DDIT3/DHX58/N4BP1/DUSP3/GDF15/CEBPB/STAT1/BMP2/REL/SEMA4D/CD274/F2RL1/KLF2/SPRY1/TNFSF4/NRARP/TYRO3/SEMA3B/GPATCH3/IL23A/GJA1/ARRDC3/MORC3/ADM/WNT7A/PROC/TGFB1/ZNF397/PDGFA/SMAD7/DLX2/NKX3-1/NOVA2/SEMA6A/SOX9/NR2E1/ZFP36/SOCS1/LIN28A/RGS2/CXCL10/IL2/PTGER3/LRRC17/BDKRB1/VSIR/FOXA2/NMB/WNT11/HGF/NFATC4/NRP1/ANGPT2/GLRA1	56	BP
GO:0098739	import across plasma membrane	17/763	48/6969	6.23083e-06	6.23083e-06	0.000728023	SLC7A2/SLC7A1/KCNJ2/SLC43A2/HCN4/SLC15A3/SLC5A1/FYN/KCNJ14/ATP4A/SLC39A12/SLC15A1/KCNJ15/KCNJ1/ATP4B/SLC8A3/ATP1A2	17	BP
GO:0001816	cytokine production	49/763	239/6969	8.17048e-06	8.17048e-06	0.000907138	TNFAIP3/IL6/CCR7/CEBPG/DDIT3/DHX58/N4BP1/STAT5A/IRF7/ARHGEF2/EREG/EGR1/CEBPB/STAT1/IL15/ISG15/REL/TNF/IL6R/RUNX1/F2RL1/RSAD2/IL1A/NOS2/TNFSF4/ZBTB32/GPATCH3/IL23A/MORC3/TLR2/TRAF6/TGFB1/IL7/SMAD7/ZFP36/SOCS1/POU2F2/IL2/CHI3L1/LTA/PANX1/IRF8/C5AR1/AIF1/NMB/WNT11/HGF/NFATC4/ADRA2A	49	BP
GO:0043085	positive regulation of catalytic activity	57/763	294/6969	9.09106e-06	9.09106e-06	0.000907138	SESN2/CCL4/CCL5/AREG/ARHGEF2/EREG/BBC3/FAS/STAT1/BMP2/CLDN4/IL6R/SEMA4D/NR4A2/F2RL1/ARAP2/TYRO3/IL23A/ARRDC3/FGFR4/LAPTM5/EDN1/SENP1/BID/TRAF6/PIK3R5/TGFB1/RIC1/RASGEF1A/PDGFA/NKX3-1/ARHGEF19/SOCS1/GCG/TNFSF15/FBN1/CASS4/NLRP3/CCL1/RASGRF1/SPDYC/CHI3L1/F3/PRTN3/LOC100516039/NOX4/TIAM2/NEURL1/WNT11/FCGR1A/FGF18/RGS14/CCL2/LOC100520556/RGMA/ADRA2A/AGTR1	57	BP
GO:0019221	cytokine-mediated signaling pathway	35/763	150/6969	9.16072e-06	9.16072e-06	0.000907138	CCL4/CCL5/IL6/CXCL8/STAT5A/IRF7/ARHGEF2/EREG/ZBP1/STAT2/EGR1/STAT1/IL15/ISG15/TNF/IL6R/F2RL1/IL1A/JAK3/TRAF6/CXCL11/IL7/IFN-ALPHAOMEGA/THPO/TNFSF13B/SOCS1/TNFSF18/STAT4/CXCL10/CCL1/IL2/LOC100516039/OSM/PPBP/CCL2	35	BP
GO:0097530	granulocyte migration	15/763	40/6969	9.82296e-06	9.82296e-06	0.000907138	CCL4/CCL5/CCR7/CXCL8/IL23A/BDKRB2/JAML/CXCL10/CCL1/PRTN3/LOC100516039/C5AR1/RAC2/PPBP/CCL2	15	BP
GO:0071347	cellular response to interleukin-1	11/763	23/6969	9.86958e-06	9.86958e-06	0.000907138	CCL4/CCL5/CXCL8/EGR1/TRAF6/HYAL1/NKX3-1/SOX9/CCL1/LOC100516039/CCL2	11	BP
GO:0070555	response to interleukin-1	12/763	27/6969	9.95016e-06	9.95016e-06	0.000907138	CCL4/CCL5/CXCL8/EGR1/TRAF6/HYAL1/NKX3-1/SOX9/CCL1/CHI3L1/LOC100516039/CCL2	12	BP
GO:0045087	innate immune response	58/763	302/6969	1.02341e-05	1.02341e-05	0.000907138	TNFAIP3/CCL4/CCL5/IFIH1/IFIT3/CEBPG/DHX58/N4BP1/MX1/OAS1/IRF7/ARHGEF2/EREG/ZBP1/OAS2/STAT2/STAT1/ISG15/ISG20/TRIM26/F2RL1/OASL/RSAD2/SARM1/NOS2/TYRO3/GPATCH3/IL23A/RNF19B/MORC3/TLR2/NMI/TRAF6/C1QL1/COL14A1/C5/COL11A2/IL27/SLC15A3/FYN/COL5A2/C1S/CXCL10/C1QTNF7/CCL1/COL7A1/LOC100516039/LOC102161030/PI3/IRF8/AIF1/C9/NMB/BPIFC/CCL2/GLDN/MBL2/PGLYRP1	58	BP
GO:0009967	positive regulation of signal transduction	71/763	394/6969	1.07373e-05	1.07373e-05	0.000920014	TNFAIP3/SESN2/ATF3/CCL4/CCL5/IL6/CCR7/DDIT3/DHX58/IRF7/ARHGEF2/ESM1/GDF15/BBC3/ZBP1/BMP2/REL/TNF/IL6R/F2RL1/KLF2/RSAD2/ZRANB1/CRB2/NRARP/IL23A/ARRDC3/FGFR4/DOK5/TLR2/BID/WNT7A/HMOX1/TRAF6/PLAGL2/TBX20/DMTN/PIK3R5/TGFB1/RASGEF1A/IL7/PDGFA/NKX3-1/IL10RA/IGFBP6/LURAP1L/THPO/LMCD1/SOCS1/GCG/LIN28A/SLC15A3/FYN/CCL1/CHI3L1/RSPO2/GADD45G/F3/LOC100516039/NOX4/C5AR1/CD180/WNT11/HGF/FGF18/NFATC4/ADRA1B/CCL…	71	BP
GO:0051607	defense response to virus	30/763	122/6969	1.33943e-05	1.33943e-05	0.0010502	TNFAIP3/BST2/IFIH1/IFIT3/DHX58/MX1/OAS1/IRF7/ZBP1/OAS2/STAT2/STAT1/ISG15/ISG20/F2RL1/OASL/RSAD2/IFNB1/GPATCH3/IL23A/MORC3/TLR2/TRAF6/DDIT4/IFN-ALPHAOMEGA/CXCL10/LOC102161030/IL29/IFN-OMEGA-3/NMB	30	BP
GO:0140546	defense response to symbiont	30/763	122/6969	1.33943e-05	1.33943e-05	0.0010502	TNFAIP3/BST2/IFIH1/IFIT3/DHX58/MX1/OAS1/IRF7/ZBP1/OAS2/STAT2/STAT1/ISG15/ISG20/F2RL1/OASL/RSAD2/IFNB1/GPATCH3/IL23A/MORC3/TLR2/TRAF6/DDIT4/IFN-ALPHAOMEGA/CXCL10/LOC102161030/IL29/IFN-OMEGA-3/NMB	30	BP
GO:0001944	vasculature development	42/763	197/6969	1.34823e-05	1.34823e-05	0.0010502	RHOB/CXCL8/DDIT3/ESM1/MDM2/STAT1/SAT1/FOSL1/PLPP3/KLF2/IL1A/NRARP/PRDM1/SMAD1/HEY2/STRA6/ADM/WNT7A/TBX20/TGFB1/HYAL1/SMAD7/JUNB/NKX3-1/SEMA6A/NR2E1/LOC100511937/EGR2/EPHB3/RASA1/CXCL10/CHI3L1/F3/VASH2/C5AR1/NDNF/WNT11/FGF18/NFATC4/NRP1/ANGPT2/AGTR1	42	BP
GO:0030155	regulation of cell adhesion	42/763	198/6969	1.53619e-05	1.53619e-05	0.00116142	CCR7/CXCL8/RND1/DUSP3/STAT5A/SLC7A1/CEBPB/BMP2/IL15/SEMA4D/CD274/PLPP3/IL1A/NRARP/IL23A/NR4A3/PLET1/TRAF6/GCNT1/SELE/DMTN/TGFB1/ZNF397/HYAL1/IL7/SMAD7/SEMA6A/SOX9/TNFSF13B/EPHB3/SOCS1/RASA1/CASS4/SLA-DMB/IL2/MDGA1/NDNF/AIF1/VSIR/RAC2/NRP1/ANGPT2	42	BP
GO:0071621	granulocyte chemotaxis	14/763	37/6969	1.72713e-05	1.72713e-05	0.00126846	CCL4/CCL5/CCR7/CXCL8/IL23A/BDKRB2/JAML/CXCL10/CCL1/LOC100516039/C5AR1/RAC2/PPBP/CCL2	14	BP
GO:0010647	positive regulation of cell communication	77/763	445/6969	2.05008e-05	2.05008e-05	0.00131223	TNFAIP3/SESN2/ATF3/CCL4/CCL5/IL6/CCR7/DDIT3/DHX58/IRF7/ARHGEF2/ESM1/GDF15/BBC3/ZBP1/BMP2/REL/TNF/IL6R/SQSTM1/F2RL1/KLF2/RSAD2/ZRANB1/CRB2/NRARP/IL23A/ARRDC3/FGFR4/DOK5/TLR2/BID/WNT7A/HMOX1/TRAF6/PLAGL2/TBX20/DMTN/PIK3R5/TGFB1/RASGEF1A/IL7/PDGFA/NKX3-1/IL10RA/IGFBP6/LURAP1L/THPO/NR2E1/LMCD1/SOCS1/GCG/LIN28A/SLC15A3/FYN/CCL1/CHI3L1/RSPO2/GADD45G/F3/LOC100516039/NOX4/CRH/C5AR1/CD180/NMB/WNT11/HGF/FG…	77	BP
GO:0023056	positive regulation of signaling	77/763	445/6969	2.05008e-05	2.05008e-05	0.00131223	TNFAIP3/SESN2/ATF3/CCL4/CCL5/IL6/CCR7/DDIT3/DHX58/IRF7/ARHGEF2/ESM1/GDF15/BBC3/ZBP1/BMP2/REL/TNF/IL6R/SQSTM1/F2RL1/KLF2/RSAD2/ZRANB1/CRB2/NRARP/IL23A/ARRDC3/FGFR4/DOK5/TLR2/BID/WNT7A/HMOX1/TRAF6/PLAGL2/TBX20/DMTN/PIK3R5/TGFB1/RASGEF1A/IL7/PDGFA/NKX3-1/IL10RA/IGFBP6/LURAP1L/THPO/NR2E1/LMCD1/SOCS1/GCG/LIN28A/SLC15A3/FYN/CCL1/CHI3L1/RSPO2/GADD45G/F3/LOC100516039/NOX4/CRH/C5AR1/CD180/NMB/WNT11/HGF/FG…	77	BP
GO:0050731	positive regulation of peptidyl-tyrosine phosphorylation	16/763	47/6969	2.07563e-05	2.07563e-05	0.00131223	AREG/ARHGEF2/IL15/IL6R/SEMA4D/PLPP3/IL23A/CASS4/FYN/IL2/NOX4/NEURL1/HGF/FCGR1A/NRP1/ADRA2A	16	BP
GO:0098542	defense response to other organism	73/763	416/6969	2.08463e-05	2.08463e-05	0.00131223	TNFAIP3/BST2/CCL4/CCL5/IFIH1/IFIT3/CXCL8/CEBPG/DHX58/N4BP1/MX1/OAS1/IRF7/ARHGEF2/EREG/ZBP1/OAS2/STAT2/CEBPB/STAT1/BATF2/ISG15/ISG20/TRIM26/F2RL1/OASL/RSAD2/SARM1/NOS2/IFNB1/TYRO3/GPATCH3/IL23A/RNF19B/MORC3/TLR2/NMI/TRAF6/PGLYRP2/C1QL1/COL14A1/C5/DDIT4/IFN-ALPHAOMEGA/COL11A2/IL27/SLC15A3/FYN/COL5A2/C1S/CXCL10/HP/C1QTNF7/CCL1/COL7A1/LOC100516039/LTA/LOC102161030/IL29/PI3/IRF8/C5AR1/IFN-OMEGA-3/AIF1…	73	BP
GO:0040011	locomotion	60/763	323/6969	2.08887e-05	2.08887e-05	0.00131223	RHOB/CCL4/CCL5/CCR7/CXCL8/DUSP3/ARHGEF2/BMP2/RCAN1/CLDN4/MMP7/SEMA4D/NTN1/F2RL1/PLPP3/SEMA3B/IL23A/GJA1/ARRDC3/NR4A3/PLET1/WNT7A/CXCL11/GCNT1/SELE/MADCAM1/DMTN/TGFB1/BDKRB2/HYAL1/PDGFA/NOVA2/SEMA6A/SOX9/NR2E1/XCR1/HTR1D/CASS4/ACKR2/JAML/CXCL10/CCL1/LOC100516039/C5AR1/AIF1/FGF6/CXCR5/RAC2/WNT11/HGF/PPBP/CCR5/FGF18/CCL2/NRP1/ANGPT2/LRTM2/ADRA2A/SLAMF8/AGTR1	60	BP
GO:1901701	cellular response to oxygen-containing compound	58/763	309/6969	2.09302e-05	2.09302e-05	0.00131223	TNFAIP3/RHOB/SESN2/CXCL8/STAT5A/ARHGEF2/MDM2/PDE2A/CCDC62/GDF15/CYP7A1/CEBPB/STAT1/JUN/SQSTM1/NR4A2/NFKBIB/IL1A/NOS2/TNFSF4/NR4A3/TLR2/TRAF6/DMTN/TGFB1/DRD1/DDIT4/JUNB/SOX9/ZFP36/LOC100511937/HCN4/SOCS1/GCG/LIN28A/ITGA4/HTR1D/FYN/COL5A2/DRD2/SYT3/CXCL10/NOX4/AQP9/BGLAP/IRF8/ALOX5AP/TSHR/NEURL1/CD180/HGF/CPNE5/PPBP/CHRM3/NFATC4/CCL2/GLRA1/ADRA2A	58	BP
GO:0003013	circulatory system process	31/763	133/6969	3.02436e-05	3.02436e-05	0.001851	MDM2/PDE2A/STAT1/TPM1/F2RL1/KLF2/OLR1/EDN1/HEY2/ADM/TBX20/KCNJ2/BDKRB2/SMAD7/DRD1/HCN4/RGS2/HTR1D/SLC5A1/FYN/NCALD/F5/NOX4/MYH7/ACTC1/EDNRA/SCN2B/CHRM3/ADRA1B/ADRA2A/AGTR1	31	BP
GO:0050920	regulation of chemotaxis	19/763	64/6969	3.26856e-05	3.26856e-05	0.00191162	CCL5/CCR7/CXCL8/DUSP3/SEMA4D/F2RL1/SEMA3B/IL23A/TGFB1/NOVA2/SEMA6A/CXCL10/C5AR1/AIF1/RAC2/FGF18/CCL2/NRP1/ANGPT2	19	BP
GO:0097028	dendritic cell differentiation	8/763	14/6969	3.27214e-05	3.27214e-05	0.00191162	CCR7/CEBPB/BATF2/F2RL1/TRAF6/TGFB1/PRTN3/IRF8	8	BP
GO:0022603	regulation of anatomical structure morphogenesis	44/763	219/6969	3.9858e-05	3.9858e-05	0.0022768	TNFAIP3/RHOB/CXCL8/STAT2/STAT1/BMP2/CLDN4/SEMA4D/NTN1/KLF2/IL1A/ZRANB1/SPRY1/CRB2/SEMA3B/SMAD1/GJA1/ADM/WNT7A/DMTN/TGFB1/HYAL1/SEMA6A/SOX9/RND2/NR2E1/TNFSF13B/EPHB3/FYN/SYT3/CXCL10/CHI3L1/F3/VASH2/C5AR1/WNT11/HGF/CPNE5/FGF18/NFATC4/CCL2/NRP1/ANGPT2/HOXA11	44	BP
GO:1903037	regulation of leukocyte cell-cell adhesion	24/763	93/6969	4.18277e-05	4.18277e-05	0.00229675	CCR7/DUSP3/STAT5A/SLC7A1/CEBPB/IL15/CD274/IL1A/NRARP/IL23A/NR4A3/TRAF6/GCNT1/SELE/TGFB1/ZNF397/IL7/SMAD7/TNFSF13B/SOCS1/SLA-DMB/IL2/AIF1/VSIR	24	BP
GO:0001817	regulation of cytokine production	46/763	233/6969	4.22151e-05	4.22151e-05	0.00229675	TNFAIP3/CCR7/CEBPG/DDIT3/DHX58/N4BP1/STAT5A/IRF7/ARHGEF2/EREG/EGR1/CEBPB/STAT1/IL15/ISG15/REL/RUNX1/F2RL1/RSAD2/IL1A/NOS2/TNFSF4/ZBTB32/GPATCH3/IL23A/MORC3/TLR2/TRAF6/TGFB1/IL7/SMAD7/ZFP36/SOCS1/POU2F2/IL2/CHI3L1/LTA/PANX1/IRF8/C5AR1/AIF1/NMB/WNT11/HGF/NFATC4/ADRA2A	46	BP
GO:0022407	regulation of cell-cell adhesion	29/763	123/6969	4.33232e-05	4.33232e-05	0.00229675	CCR7/DUSP3/STAT5A/SLC7A1/CEBPB/BMP2/IL15/CD274/PLPP3/IL1A/NRARP/IL23A/NR4A3/TRAF6/GCNT1/SELE/DMTN/TGFB1/ZNF397/IL7/SMAD7/TNFSF13B/EPHB3/SOCS1/SLA-DMB/IL2/MDGA1/AIF1/VSIR	29	BP
GO:1901700	response to oxygen-containing compound	70/763	403/6969	4.37811e-05	4.37811e-05	0.00229675	TNFAIP3/RHOB/SESN2/CCR7/CXCL8/AREG/STAT5A/ARHGEF2/MDM2/PDE2A/CCDC62/GDF15/CYP7A1/STAT2/EGR1/CEBPB/STAT1/JUN/PTGIR/SQSTM1/NR4A2/NFKBIB/IL1A/NOS2/GDAP1/TNFSF4/NR4A3/TLR2/TRAF6/DMTN/TGFB1/HYAL1/DRD1/DDIT4/JUNB/NKX3-1/SOX9/ZFP36/LOC100511937/HCN4/SOCS1/GCG/LIN28A/ITGA4/HTR1D/FYN/STAT4/COL5A2/DRD2/SYT3/CXCL10/NOX4/AQP9/BGLAP/PANX1/IRF8/C5AR1/ALOX5AP/TSHR/NEURL1/CD180/HGF/CPNE5/CYP24A1/PPBP/CHRM3/NFATC…	70	BP
GO:0098659	inorganic cation import across plasma membrane	12/763	31/6969	5.33149e-05	5.33149e-05	0.0026872	KCNJ2/HCN4/SLC5A1/FYN/KCNJ14/ATP4A/SLC39A12/KCNJ15/KCNJ1/ATP4B/SLC8A3/ATP1A2	12	BP
GO:0099587	inorganic ion import across plasma membrane	12/763	31/6969	5.33149e-05	5.33149e-05	0.0026872	KCNJ2/HCN4/SLC5A1/FYN/KCNJ14/ATP4A/SLC39A12/KCNJ15/KCNJ1/ATP4B/SLC8A3/ATP1A2	12	BP
GO:0048514	blood vessel morphogenesis	36/763	169/6969	5.64865e-05	5.64865e-05	0.00279231	RHOB/CXCL8/ESM1/STAT1/SAT1/KLF2/IL1A/NRARP/PRDM1/SMAD1/HEY2/STRA6/ADM/WNT7A/TBX20/TGFB1/HYAL1/SMAD7/JUNB/SEMA6A/NR2E1/LOC100511937/EPHB3/RASA1/CXCL10/CHI3L1/F3/VASH2/C5AR1/NDNF/WNT11/FGF18/NFATC4/NRP1/ANGPT2/AGTR1	36	BP
GO:0051240	positive regulation of multicellular organismal process	77/763	459/6969	6.17261e-05	6.17261e-05	0.00299375	RHOB/IL6/CCR7/CXCL8/CEBPG/DDIT3/DHX58/STAT5A/IRF7/ARHGEF2/SLC7A1/EREG/EGR1/CEBPB/STAT1/BMP2/IL15/ISG15/TNF/SEMA4D/RUNX1/NTN1/F2RL1/RSAD2/IL1A/FCGR3A/NOS2/SPRY1/TNFSF4/CRB2/SMAD1/IL23A/TLR2/HEY2/STRA6/ADM/WNT7A/TRAF6/TBX20/DMTN/TGFB1/HYAL1/IL7/SMAD7/NKX3-1/SOX9/RND2/NR2E1/TNFSF13B/EGR2/EPHB3/SOCS1/POU2F2/RGS2/SLA-DMB/IL2/CHI3L1/ZNF488/F3/LTA/PANX1/CRH/IRF8/C5AR1/RXFP4/AIF1/NEURL1/NMB/WNT11/HGF/CHR…	77	BP
GO:0030335	positive regulation of cell migration	31/763	138/6969	6.44376e-05	6.44376e-05	0.00306738	RHOB/CCL5/CCR7/ARHGEF2/BMP2/CLDN4/MMP7/SEMA4D/F2RL1/PLPP3/SEMA3B/IL23A/NR4A3/PLET1/WNT7A/MADCAM1/DMTN/TGFB1/HYAL1/PDGFA/SEMA6A/SOX9/CASS4/CXCL10/C5AR1/AIF1/RAC2/HGF/FGF18/NRP1/ADRA2A	31	BP
GO:0040017	positive regulation of locomotion	33/763	151/6969	6.74366e-05	6.74366e-05	0.00315177	RHOB/CCL5/CCR7/CXCL8/ARHGEF2/BMP2/CLDN4/MMP7/SEMA4D/NTN1/F2RL1/PLPP3/SEMA3B/IL23A/NR4A3/PLET1/WNT7A/MADCAM1/DMTN/TGFB1/HYAL1/PDGFA/SEMA6A/SOX9/CASS4/CXCL10/C5AR1/AIF1/RAC2/HGF/FGF18/NRP1/ADRA2A	33	BP
GO:0009888	tissue development	82/763	498/6969	6.919e-05	6.919e-05	0.00317598	RHOB/TXNIP/ATF3/AREG/STAT5A/MDM2/PDE2A/EGR1/CEBPB/STAT1/BMP2/ISG15/RCAN1/CLDN4/SEMA4D/F2RL1/KLF2/TMOD1/EHF/SPRY1/CRB2/NRARP/PRDM1/SEMA3B/SMAD1/GJA1/ARRDC3/SGMS2/HEY2/STRA6/PLET1/ADM/WNT7A/TRAF6/TBX20/TPPP3/HOXB5/PROC/GCNT1/IRF6/TGFB1/HYAL1/SMAD7/DLX2/JUNB/NKX3-1/PHEX/MAFF/MED20/SEMA6A/SOX9/ZFP36/EGR2/VSIG1/COL11A2/ITGA4/COL5A2/CLRN1/CXCL10/RFLNA/NOX4/ACTA2/BGLAP/MEOX1/BMP5/KRT3/ACTC1/LRRC17/HOXC1…	82	BP
GO:1903131	mononuclear cell differentiation	32/763	146/6969	8.16961e-05	8.16961e-05	0.00368424	IL6/CCR7/CEBPG/NFIL3/STAT5A/EGR1/CEBPB/BATF2/IL6R/F2RL1/RSAD2/IL1A/NRARP/TYRO3/PRDM1/IL23A/TRAF6/ITFG2/TGFB1/ZNF397/IL7/SMAD7/IFN-ALPHAOMEGA/TNFSF13B/SOCS1/IL27/STAT4/IL2/PRTN3/IRF8/CDH17/SLAMF8	32	BP
GO:0051247	positive regulation of protein metabolic process	66/763	383/6969	9.33771e-05	9.33771e-05	0.00402085	TNFAIP3/SESN2/HSP70.2/CCR7/AREG/ZFAND2A/ARHGEF2/MDM2/EREG/BBC3/EGR1/FAS/STAT1/IL15/CLDN4/ASB9/IL6R/SEMA4D/PLPP3/KLF2/IL23A/ARRDC3/FGFR4/LAPTM5/LARP6/SENP1/RNF19B/BID/WNT7A/TRAF6/PLD1/FBXO33/PIK3R5/TGFB1/PDGFA/SMAD7/NKX3-1/IFN-ALPHAOMEGA/SOX9/LOC100511937/SOCS1/GCG/LIN28A/TNFSF15/FBN1/CASS4/FYN/NLRP3/IL2/SPDYC/CHI3L1/F3/NOX4/PIWIL2/FGF6/NEURL1/HGF/FCGR1A/FGF18/LOC100520556/CLEC3B/NRP1/SLCO3A1/RGMA…	66	BP
GO:2000147	positive regulation of cell motility	32/763	147/6969	9.37902e-05	9.37902e-05	0.00402085	RHOB/CCL5/CCR7/ARHGEF2/BMP2/CLDN4/MMP7/SEMA4D/NTN1/F2RL1/PLPP3/SEMA3B/IL23A/NR4A3/PLET1/WNT7A/MADCAM1/DMTN/TGFB1/HYAL1/PDGFA/SEMA6A/SOX9/CASS4/CXCL10/C5AR1/AIF1/RAC2/HGF/FGF18/NRP1/ADRA2A	32	BP
GO:0008284	positive regulation of cell population proliferation	58/763	325/6969	9.38527e-05	9.38527e-05	0.00402085	TNFAIP3/CCL5/IL6/AREG/STAT5A/ESM1/SLC7A1/EREG/STAT1/BMP2/IL15/IL6R/SEMA4D/NTN1/F2RL1/IL1A/NRARP/IL23A/GJA1/FGFR4/NR4A3/HEY2/ADM/WNT7A/HMOX1/TRAF6/EAPP/TBX20/TGFB1/HYAL1/IL7/PDGFA/NKX3-1/THPO/SOX9/RND2/NR2E1/TNFSF13B/LIN28A/ITGA4/FYN/CLRN1/GHRHR/IL2/F3/RLN2/BMP5/C5AR1/CD248/NDNF/AIF1/FGF6/NEURL1/RAC2/NMB/FGF18/NRP1/AGTR1	58	BP
GO:0050863	regulation of T cell activation	24/763	98/6969	0.000103384	0.000103384	0.00435656	CCR7/DUSP3/STAT5A/SLC7A1/CEBPB/IL15/CD274/IL1A/NRARP/PRDM1/IL23A/TRAF6/TGFB1/ZNF397/IL7/SMAD7/TNFSF13B/SOCS1/IL27/SLA-DMB/IL2/AIF1/VSIR/RAC2	24	BP
GO:0070098	chemokine-mediated signaling pathway	10/763	24/6969	0.000108939	0.000108939	0.00451661	CCL4/CCL5/CXCL8/CXCL11/THPO/CXCL10/CCL1/LOC100516039/PPBP/CCL2	10	BP
GO:0097696	receptor signaling pathway via STAT	18/763	64/6969	0.000114726	0.000114726	0.00468106	IL6/STAT5A/STAT2/STAT1/IL15/IL6R/IL23A/JAK3/IL10RA/IFN-ALPHAOMEGA/THPO/SOCS1/FYN/STAT4/IL2/LOC102161030/IL29/EGF	18	BP
GO:0018108	peptidyl-tyrosine phosphorylation	22/763	87/6969	0.000120119	0.000120119	0.00482453	AREG/ARHGEF2/IL15/IL6R/SEMA4D/PLPP3/CLK1/IL23A/FGFR4/CLK4/DMTN/IL7/SOCS1/CASS4/FYN/IL2/NOX4/NEURL1/HGF/FCGR1A/NRP1/ADRA2A	22	BP
GO:0046649	lymphocyte activation	44/763	231/6969	0.000147853	0.000147853	0.00584709	TNFAIP3/IL6/CCR7/CEBPG/NFIL3/DUSP3/STAT5A/SLC7A1/EGR1/CEBPB/IL15/IL6R/CD274/NTN1/F2RL1/RSAD2/IL1A/NRARP/TYRO3/PRDM1/IL23A/TRAF6/ITFG2/TGFB1/ZNF397/IL7/SMAD7/IFN-ALPHAOMEGA/TNFSF13B/SOCS1/TNFSF18/IL27/FYN/STAT4/SLA-DMB/IL2/IRF8/CDH17/AIF1/VSIR/CD180/CXCR5/RAC2/SLAMF8	44	BP
GO:0050730	regulation of peptidyl-tyrosine phosphorylation	19/763	71/6969	0.000154737	0.000154737	0.0060266	AREG/ARHGEF2/IL15/IL6R/SEMA4D/PLPP3/IL23A/DMTN/IL7/SOCS1/CASS4/FYN/IL2/NOX4/NEURL1/HGF/FCGR1A/NRP1/ADRA2A	19	BP
GO:0002237	response to molecule of bacterial origin	20/763	77/6969	0.000163432	0.000163432	0.00627025	TNFAIP3/CCR7/CXCL8/CEBPB/JUN/PTGIR/NFKBIB/IL1A/NOS2/TNFSF4/TLR2/TRAF6/TGFB1/ZFP36/CXCL10/IRF8/C5AR1/CD180/PPBP/CCL2	20	BP
GO:0001775	cell activation	55/763	310/6969	0.000166928	0.000166928	0.0063102	TNFAIP3/IL6/CCR7/CXCL8/CEBPG/NFIL3/DUSP3/STAT5A/SLC7A1/EGR1/CEBPB/BATF2/IL15/IL6R/CD274/NTN1/F2RL1/RSAD2/IL1A/FCGR3A/NRARP/TYRO3/PRDM1/IL23A/WNT7A/TRAF6/DMTN/ITFG2/TGFB1/ZNF397/IL7/PDGFA/SMAD7/IFN-ALPHAOMEGA/TNFSF13B/SOCS1/FGB/TNFSF18/IL27/FYN/STAT4/CXCL10/SLA-DMB/IL2/IRF8/C5AR1/CDH17/AIF1/VSIR/CD180/CXCR5/RAC2/PTGDS/ADRA2A/SLAMF8	55	BP
GO:0018212	peptidyl-tyrosine modification	22/763	89/6969	0.000171971	0.000171971	0.0064066	AREG/ARHGEF2/IL15/IL6R/SEMA4D/PLPP3/CLK1/IL23A/FGFR4/CLK4/DMTN/IL7/SOCS1/CASS4/FYN/IL2/NOX4/NEURL1/HGF/FCGR1A/NRP1/ADRA2A	22	BP
GO:0008015	blood circulation	28/763	126/6969	0.000175239	0.000175239	0.0064351	MDM2/PDE2A/STAT1/TPM1/F2RL1/KLF2/OLR1/EDN1/HEY2/ADM/TBX20/KCNJ2/BDKRB2/SMAD7/DRD1/HCN4/RGS2/HTR1D/NCALD/F5/MYH7/ACTC1/EDNRA/SCN2B/CHRM3/ADRA1B/ADRA2A/AGTR1	28	BP
GO:0051345	positive regulation of hydrolase activity	31/763	146/6969	0.000194426	0.000194426	0.00703911	CCL4/CCL5/ARHGEF2/BBC3/FAS/STAT1/BMP2/CLDN4/SEMA4D/F2RL1/ARAP2/LAPTM5/SENP1/BID/RIC1/RASGEF1A/NKX3-1/ARHGEF19/TNFSF15/NLRP3/CCL1/RASGRF1/F3/PRTN3/LOC100516039/TIAM2/WNT11/RGS14/CCL2/RGMA/AGTR1	31	BP
GO:0045321	leukocyte activation	49/763	270/6969	0.000216787	0.000216787	0.00773966	TNFAIP3/IL6/CCR7/CXCL8/CEBPG/NFIL3/DUSP3/STAT5A/SLC7A1/EGR1/CEBPB/BATF2/IL15/IL6R/CD274/NTN1/F2RL1/RSAD2/IL1A/FCGR3A/NRARP/TYRO3/PRDM1/IL23A/TRAF6/ITFG2/TGFB1/ZNF397/IL7/SMAD7/IFN-ALPHAOMEGA/TNFSF13B/SOCS1/TNFSF18/IL27/FYN/STAT4/SLA-DMB/IL2/IRF8/C5AR1/CDH17/AIF1/VSIR/CD180/CXCR5/RAC2/PTGDS/SLAMF8	49	BP
GO:0010628	positive regulation of gene expression	61/763	358/6969	0.000237867	0.000237867	0.00837594	ATF3/CCR7/CXCL8/CEBPG/DDIT3/DHX58/NFIL3/STAT5A/IRF7/ARHGEF2/EREG/EGR1/CEBPB/STAT1/BMP2/IL15/ISG15/RUNX1/F2RL1/RSAD2/IL1A/NOS2/TNFSF4/PRDM1/SMAD1/IL23A/GJA1/FGFR4/LARP6/TLR2/WNT7A/TRAF6/PLD1/TGFB1/IL7/NKX3-1/SOX9/ZFP36/MYOM1/LOC100511937/LIN28A/POU2F2/IL2/CHI3L1/LTA/ACTA2/DND1/PANX1/IRF8/C5AR1/ACTC1/PIWIL2/AIF1/FGF6/NMB/WNT11/HGF/NFATC4/BLNK/CLEC3B/ADRA2A	61	BP
GO:0035239	tube morphogenesis	45/763	243/6969	0.000244097	0.000244097	0.00847915	RHOB/CXCL8/AREG/ESM1/STAT1/BMP2/SAT1/KLF2/IL1A/SPRY1/NRARP/PRDM1/SMAD1/HEY2/STRA6/ADM/WNT7A/TRAF6/TBX20/TGFB1/HYAL1/SMAD7/JUNB/NKX3-1/SEMA6A/SOX9/NR2E1/LOC100511937/EPHB3/RASA1/CXCL10/CHI3L1/F3/VASH2/C5AR1/NDNF/WNT11/FGF18/NFATC4/NRP1/ANGPT2/HOXA11/RGMA/LGR5/AGTR1	45	BP
GO:0055085	transmembrane transport	61/763	360/6969	0.000277979	0.000277979	0.0094904	SESN2/SLC7A2/DDIT3/SLC7A1/RHBG/BBC3/SLC25A28/SLC1A2/SLC25A25/GEM/NR4A3/STRA6/CXCL11/SLC2A12/KCNN3/KCNJ2/SLC43A2/FXYD3/PDZK1/ABCB4/XCR1/HCN4/SLC25A47/KCNK7/SLC15A3/SLC5A1/FYN/CACNG6/KCNJ14/ABCB9/TMEM74/SLC7A7/CXCL10/RASGRF1/ATP4A/CHRNA3/AQP9/SLC39A12/RLN2/CRH/KCNG1/CHRNB2/UCP3/GABRG2/CASQ1/SCN2B/CLIC2/SLC15A1/PLCH1/KCNJ15/KCNJ1/ANO3/AQP10/SLCO3A1/ATP4B/SLC25A48/GLRA1/SLC8A3/ADRA2A/KCNK10/ATP1A2	61	BP
GO:0072359	circulatory system development	50/763	280/6969	0.000280592	0.000280592	0.0094904	RHOB/CXCL8/DDIT3/ESM1/MDM2/STAT1/BMP2/SAT1/FOSL1/PLPP3/KLF2/IL1A/CRB2/NRARP/PRDM1/SMAD1/GJA1/HEY2/STRA6/ADM/WNT7A/TBX20/SLC2A12/TGFB1/HYAL1/SMAD7/JUNB/NKX3-1/SEMA6A/SOX9/NR2E1/LOC100511937/EGR2/EPHB3/RASA1/CXCL10/CHI3L1/F3/VASH2/NOX4/MYH7/C5AR1/NDNF/HSPB7/WNT11/FGF18/NFATC4/NRP1/ANGPT2/AGTR1	50	BP
GO:0022409	positive regulation of cell-cell adhesion	20/763	80/6969	0.000285531	0.000285531	0.00953202	CCR7/STAT5A/SLC7A1/IL15/PLPP3/IL1A/IL23A/NR4A3/TRAF6/GCNT1/SELE/DMTN/TGFB1/IL7/SMAD7/TNFSF13B/SOCS1/SLA-DMB/IL2/AIF1	20	BP
GO:1990573	potassium ion import across plasma membrane	8/763	18/6969	0.000319158	0.000319158	0.0102753	KCNJ2/HCN4/KCNJ14/ATP4A/KCNJ15/KCNJ1/ATP4B/ATP1A2	8	BP
GO:0050900	leukocyte migration	24/763	105/6969	0.000320807	0.000320807	0.0102753	CCL4/CCL5/CCR7/CXCL8/F2RL1/IL23A/CXCL11/GCNT1/SELE/MADCAM1/BDKRB2/ITGA4/JAML/CXCL10/CCL1/PRTN3/LOC100516039/C5AR1/AIF1/RAC2/PPBP/CCL2/SLAMF8/SELL	24	BP
GO:0007162	negative regulation of cell adhesion	18/763	69/6969	0.000323786	0.000323786	0.0102753	RND1/DUSP3/CEBPB/BMP2/SEMA4D/CD274/NRARP/PLET1/DMTN/TGFB1/ZNF397/SMAD7/SEMA6A/SOCS1/RASA1/IL2/VSIR/ANGPT2	18	BP
GO:0071216	cellular response to biotic stimulus	18/763	69/6969	0.000323786	0.000323786	0.0102753	TNFAIP3/TXNIP/CXCL8/DDIT3/JUN/NFKBIB/IL1A/NOS2/TNFSF4/TLR2/TRAF6/TGFB1/ZFP36/CXCL10/IRF8/CD180/PPBP/CCL2	18	BP
GO:1990868	response to chemokine	10/763	27/6969	0.000344967	0.000344967	0.0106243	CCL4/CCL5/CXCL8/CXCL11/THPO/CXCL10/CCL1/LOC100516039/PPBP/CCL2	10	BP
GO:1990869	cellular response to chemokine	10/763	27/6969	0.000344967	0.000344967	0.0106243	CCL4/CCL5/CXCL8/CXCL11/THPO/CXCL10/CCL1/LOC100516039/PPBP/CCL2	10	BP
GO:0097529	myeloid leukocyte migration	16/763	58/6969	0.000347182	0.000347182	0.0106243	CCL4/CCL5/CCR7/CXCL8/IL23A/BDKRB2/JAML/CXCL10/CCL1/PRTN3/LOC100516039/C5AR1/AIF1/RAC2/PPBP/CCL2	16	BP
GO:0006936	muscle contraction	21/763	88/6969	0.000403455	0.000403455	0.0122011	TPM1/TMOD1/EDN1/PGAM2/TBX20/KCNJ2/BDKRB2/SMAD7/HCN4/RGS2/HTR1D/TNNI2/PTGER3/MYH7/BDKRB1/CASQ1/CHRM3/ADRA1B/GLRA1/SLC8A3/ADRA2A	21	BP
GO:0071219	cellular response to molecule of bacterial origin	16/763	59/6969	0.000428951	0.000428951	0.0128213	TNFAIP3/CXCL8/JUN/NFKBIB/IL1A/NOS2/TNFSF4/TLR2/TRAF6/TGFB1/ZFP36/CXCL10/IRF8/CD180/PPBP/CCL2	16	BP
GO:0043547	positive regulation of GTPase activity	17/763	65/6969	0.000456131	0.000456131	0.013477	CCL4/CCL5/SEMA4D/F2RL1/ARAP2/RIC1/RASGEF1A/ARHGEF19/CCL1/RASGRF1/PRTN3/LOC100516039/TIAM2/WNT11/RGS14/CCL2/RGMA	17	BP
GO:0002250	adaptive immune response	31/763	153/6969	0.000464227	0.000464227	0.0135603	TNFAIP3/IL6/TAP1/ABL2/IRF7/IL6R/NTN1/RSAD2/IL23A/JAK3/TRAF6/C5/TGFB1/SMAD7/IFN-ALPHAOMEGA/TNFSF13B/SLA-DQA1/IL27/FYN/STAT4/C1S/SLA-DMB/IL2/LTA/CD79A/LCK/SLA-DMA/C9/FCGR1A/MBL2/SLA-DOB	31	BP
GO:0032101	regulation of response to external stimulus	52/763	301/6969	0.000488121	0.000488121	0.0140981	TNFAIP3/CCL5/CCR7/CXCL8/DHX58/N4BP1/DUSP3/STAT5A/IRF7/PDE2A/EREG/ZBP1/STAT2/CEBPB/ISG15/SEMA4D/F2RL1/RSAD2/SARM1/TNFSF4/TYRO3/SEMA3B/GGT1/GPATCH3/IL23A/TLR2/TRAF6/PROC/DMTN/TGFB1/PDGFA/NOVA2/IL10RA/CAMK2N1/SEMA6A/ZFP36/SLC15A3/NLRP3/CXCL10/IL2/LTA/C5AR1/AIF1/CD180/RAC2/FOXA2/HGF/FCGR1A/FGF18/CCL2/NRP1/ANGPT2	52	BP
GO:0051250	negative regulation of lymphocyte activation	12/763	38/6969	0.000495946	0.000495946	0.0141649	TNFAIP3/DUSP3/CEBPB/CD274/NRARP/TYRO3/TGFB1/ZNF397/SMAD7/SOCS1/IL2/VSIR	12	BP
GO:0001934	positive regulation of protein phosphorylation	36/763	188/6969	0.000523911	0.000523911	0.0147992	SESN2/AREG/ARHGEF2/EREG/IL15/IL6R/SEMA4D/PLPP3/IL23A/TRAF6/PIK3R5/TGFB1/PDGFA/NKX3-1/IFN-ALPHAOMEGA/SOX9/LOC100511937/SOCS1/GCG/TNFSF15/FBN1/CASS4/FYN/IL2/SPDYC/CHI3L1/NOX4/FGF6/NEURL1/HGF/FCGR1A/FGF18/LOC100520556/NRP1/SLCO3A1/ADRA2A	36	BP
GO:0046637	regulation of alpha-beta T cell differentiation	7/763	15/6969	0.000535209	0.000535209	0.014954	PRDM1/IL23A/ZNF397/SMAD7/SOCS1/IL27/IL2	7	BP
GO:0060326	cell chemotaxis	22/763	96/6969	0.000541431	0.000541431	0.0149652	CCL4/CCL5/CCR7/CXCL8/F2RL1/IL23A/CXCL11/BDKRB2/JAML/CXCL10/CCL1/LOC100516039/C5AR1/AIF1/RAC2/HGF/PPBP/FGF18/CCL2/NRP1/SLAMF8/AGTR1	22	BP
GO:0042110	T cell activation	33/763	169/6969	0.000618085	0.000618085	0.0168937	IL6/CCR7/DUSP3/STAT5A/SLC7A1/EGR1/CEBPB/IL15/IL6R/CD274/F2RL1/RSAD2/IL1A/NRARP/PRDM1/IL23A/TRAF6/TGFB1/ZNF397/IL7/SMAD7/IFN-ALPHAOMEGA/TNFSF13B/SOCS1/TNFSF18/IL27/FYN/STAT4/SLA-DMB/IL2/AIF1/VSIR/RAC2	33	BP
GO:0070371	ERK1 and ERK2 cascade	22/763	97/6969	0.000629758	0.000629758	0.0168937	ATF3/CCL4/CCL5/DUSP3/ARHGEF2/BMP2/F2RL1/SPRY1/FGFR4/TGFB1/PDGFA/SEMA6A/SOX9/GCG/CCL1/CHI3L1/LOC100516039/NOX4/C5AR1/FGF18/CCL2/NRP1	22	BP
GO:0007259	receptor signaling pathway via JAK-STAT	16/763	61/6969	0.000643032	0.000643032	0.0168937	STAT5A/STAT2/STAT1/IL15/IL6R/IL23A/JAK3/IL10RA/IFN-ALPHAOMEGA/SOCS1/FYN/STAT4/IL2/LOC102161030/IL29/EGF	16	BP
GO:0071356	cellular response to tumor necrosis factor	16/763	61/6969	0.000643032	0.000643032	0.0168937	CCL4/CCL5/CXCL8/ARHGEF2/STAT1/TNF/F2RL1/TRAF6/NKX3-1/TNFSF13B/ZFP36/TNFSF18/CCL1/CHI3L1/LOC100516039/CCL2	16	BP
GO:0002521	leukocyte differentiation	36/763	190/6969	0.000644063	0.000644063	0.0168937	IL6/CCR7/CEBPG/NFIL3/STAT5A/EGR1/CEBPB/BMP2/BATF2/IL6R/RUNX1/F2RL1/RSAD2/IL1A/NRARP/TYRO3/PRDM1/IL23A/TRAF6/ITFG2/TGFB1/ZNF397/IL7/SMAD7/JUNB/IFN-ALPHAOMEGA/TNFSF13B/SOCS1/IL27/STAT4/IL2/PRTN3/IRF8/LRRC17/CDH17/SLAMF8	36	BP
GO:0070372	regulation of ERK1 and ERK2 cascade	21/763	91/6969	0.000651566	0.000651566	0.0169179	ATF3/CCL4/CCL5/DUSP3/ARHGEF2/BMP2/F2RL1/SPRY1/FGFR4/TGFB1/PDGFA/SEMA6A/GCG/CCL1/CHI3L1/LOC100516039/NOX4/C5AR1/FGF18/CCL2/NRP1	21	BP
GO:0070374	positive regulation of ERK1 and ERK2 cascade	17/763	67/6969	0.000667278	0.000667278	0.0171526	CCL4/CCL5/ARHGEF2/BMP2/F2RL1/FGFR4/TGFB1/PDGFA/GCG/CCL1/CHI3L1/LOC100516039/NOX4/C5AR1/FGF18/CCL2/NRP1	17	BP
GO:0030595	leukocyte chemotaxis	18/763	73/6969	0.000678001	0.000678001	0.0172556	CCL4/CCL5/CCR7/CXCL8/F2RL1/IL23A/CXCL11/BDKRB2/JAML/CXCL10/CCL1/LOC100516039/C5AR1/AIF1/RAC2/PPBP/CCL2/SLAMF8	18	BP
GO:2000026	regulation of multicellular organismal development	61/763	373/6969	0.000725249	0.000725249	0.0182772	RHOB/CXCL8/STAT5A/CEBPB/STAT1/BMP2/ISG15/SEMA4D/RUNX1/NTN1/KLF2/INO80/IL1A/SPRY1/CRB2/NRARP/PRDM1/SEMA3B/SMAD1/IL23A/SGMS2/HEY2/ADM/WNT7A/TRAF6/TBX20/PROC/TGFB1/ZNF397/HYAL1/IL7/SMAD7/DLX2/MAFF/SEMA6A/SOX9/RND2/NR2E1/ZFP36/EGR2/EPHB3/SOCS1/LIN28A/IL27/CXCL10/IL2/CHI3L1/ZNF488/RFLNA/F3/VASH2/BGLAP/C5AR1/LRRC17/NEURL1/FGF18/NFATC4/NRP1/ANGPT2/HOXA11/SLAMF8	61	BP
GO:0071222	cellular response to lipopolysaccharide	15/763	56/6969	0.000742001	0.000742001	0.0185178	TNFAIP3/CXCL8/JUN/NFKBIB/IL1A/NOS2/TNFSF4/TRAF6/TGFB1/ZFP36/CXCL10/IRF8/CD180/PPBP/CCL2	15	BP
GO:0043491	phosphatidylinositol 3-kinase/protein kinase B signal transduction	16/763	62/6969	0.000780568	0.000780568	0.0191737	SESN2/DDIT3/GDF15/TYRO3/PIK3R5/TGFB1/PDGFA/NKX3-1/THPO/SOX9/LOC100511937/LIN28A/CHI3L1/F3/NOX4/CCL2	16	BP
GO:0043087	regulation of GTPase activity	20/763	86/6969	0.000783203	0.000783203	0.0191737	CCL4/CCL5/SEMA4D/F2RL1/ARAP2/SPRY1/RIC1/RASGEF1A/ARHGEF19/EPHB3/RASA1/CCL1/RASGRF1/PRTN3/LOC100516039/TIAM2/WNT11/RGS14/CCL2/RGMA	20	BP
GO:0051249	regulation of lymphocyte activation	27/763	131/6969	0.000804251	0.000804251	0.0191945	TNFAIP3/CCR7/DUSP3/STAT5A/SLC7A1/CEBPB/IL15/CD274/IL1A/NRARP/TYRO3/PRDM1/IL23A/TRAF6/TGFB1/ZNF397/IL7/SMAD7/TNFSF13B/SOCS1/IL27/SLA-DMB/IL2/AIF1/VSIR/RAC2/SLAMF8	27	BP
GO:0032496	response to lipopolysaccharide	18/763	74/6969	0.00080645	0.00080645	0.0191945	TNFAIP3/CCR7/CXCL8/CEBPB/JUN/PTGIR/NFKBIB/IL1A/NOS2/TNFSF4/TRAF6/TGFB1/ZFP36/CXCL10/IRF8/CD180/PPBP/CCL2	18	BP
GO:0045765	regulation of angiogenesis	18/763	74/6969	0.00080645	0.00080645	0.0191945	RHOB/CXCL8/STAT1/KLF2/IL1A/SMAD1/ADM/HYAL1/SEMA6A/NR2E1/CXCL10/CHI3L1/F3/VASH2/C5AR1/FGF18/NRP1/ANGPT2	18	BP
GO:0050921	positive regulation of chemotaxis	12/763	40/6969	0.000832824	0.000832824	0.0196298	CCL5/CCR7/CXCL8/F2RL1/IL23A/TGFB1/CXCL10/C5AR1/AIF1/RAC2/FGF18/NRP1	12	BP
GO:0040012	regulation of locomotion	45/763	257/6969	0.000863696	0.000863696	0.0196298	RHOB/CCL5/CCR7/CXCL8/DUSP3/ARHGEF2/BMP2/CLDN4/MMP7/SEMA4D/NTN1/F2RL1/PLPP3/SEMA3B/IL23A/GJA1/ARRDC3/NR4A3/PLET1/WNT7A/GCNT1/SELE/MADCAM1/DMTN/TGFB1/HYAL1/PDGFA/NOVA2/SEMA6A/SOX9/NR2E1/HTR1D/CASS4/CXCL10/C5AR1/AIF1/FGF6/RAC2/WNT11/HGF/FGF18/CCL2/NRP1/ANGPT2/ADRA2A	45	BP
GO:0007156	homophilic cell adhesion via plasma membrane adhesion molecules	9/763	25/6969	0.000869357	0.000869357	0.0196298	NECTIN1/CDH6/LOC100155738/CDH19/ESAM/CDH17/DSC1/DSG1/CDHR1	9	BP
GO:0051897	positive regulation of phosphatidylinositol 3-kinase/protein kinase B signal transduction	9/763	25/6969	0.000869357	0.000869357	0.0196298	GDF15/PIK3R5/TGFB1/PDGFA/THPO/LIN28A/CHI3L1/F3/NOX4	9	BP
GO:0043620	regulation of DNA-templated transcription in response to stress	6/763	12/6969	0.000872305	0.000872305	0.0196298	ATF3/DDIT3/EGR1/CEBPB/KLF2/RGS14	6	BP
GO:0051336	regulation of hydrolase activity	44/763	250/6969	0.000880662	0.000880662	0.0196298	CCL4/CCL5/OAS1/ARHGEF2/PSMB9/BBC3/FAS/STAT1/BMP2/RCAN1/CLDN4/SEMA4D/F2RL1/ARAP2/SPRY1/CRB2/LAPTM5/SENP1/BID/RIC1/RASGEF1A/NKX3-1/ARHGEF19/EPHB3/RASA1/TNFSF15/RGS2/SERPINA5/NLRP3/CCL1/RASGRF1/F3/PRTN3/LOC100516039/PI3/TIAM2/WNT11/HGF/RGS14/CCL2/RGMA/SERPINB2/ITIH4/AGTR1	44	BP
GO:0071495	cellular response to endogenous stimulus	61/763	376/6969	0.000893387	0.000893387	0.0196298	SESN2/CXCL8/DUSP3/STAT5A/ARHGEF2/MDM2/PDE2A/GDF15/EGR1/CEBPB/STAT1/BMP2/NR4A2/PMEPA1/SPRY1/TNFSF4/CRB2/SMAD1/NR4A3/DOK5/WNT7A/TBX20/DMTN/TGFB1/HYAL1/SMAD7/DRD1/DDIT4/NKX3-1/ARID5A/SEMA6A/SOX9/ZFP36/LOC100511937/LMO2/HCN4/SOCS1/GCG/ITGA4/HTR1D/FYN/COL5A2/DRD2/ZNF366/AQP9/BGLAP/RASL11B/GABRG2/NDNF/TSHR/FGF6/NEURL1/HGF/CHRM3/FGF18/CCL2/CLEC3B/NRP1/GLRA1/RGMA/ADRA2A	61	BP
GO:0043367	CD4-positive, alpha-beta T cell differentiation	10/763	30/6969	0.000905354	0.000905354	0.0196298	IL6/IL6R/RSAD2/IL23A/ZNF397/SMAD7/SOCS1/IL27/STAT4/IL2	10	BP
GO:0050868	negative regulation of T cell activation	10/763	30/6969	0.000905354	0.000905354	0.0196298	DUSP3/CEBPB/CD274/NRARP/TGFB1/ZNF397/SMAD7/SOCS1/IL2/VSIR	10	BP
GO:0071346	cellular response to type II interferon	10/763	30/6969	0.000905354	0.000905354	0.0196298	CCL4/CCL5/STAT1/NOS2/TLR2/CCL1/LOC100516039/IRF8/AIF1/CCL2	10	BP
GO:0030098	lymphocyte differentiation	27/763	132/6969	0.000908744	0.000908744	0.0196298	IL6/CCR7/CEBPG/NFIL3/STAT5A/EGR1/IL6R/RSAD2/IL1A/NRARP/TYRO3/PRDM1/IL23A/ITFG2/TGFB1/ZNF397/IL7/SMAD7/IFN-ALPHAOMEGA/TNFSF13B/SOCS1/IL27/STAT4/IL2/IRF8/CDH17/SLAMF8	27	BP
GO:0034612	response to tumor necrosis factor	17/763	69/6969	0.000957089	0.000957089	0.0203324	CCL4/CCL5/CXCL8/ARHGEF2/STAT1/TNF/F2RL1/TRAF6/UBD/NKX3-1/TNFSF13B/ZFP36/TNFSF18/CCL1/CHI3L1/LOC100516039/CCL2	17	BP
GO:1903039	positive regulation of leukocyte cell-cell adhesion	17/763	69/6969	0.000957089	0.000957089	0.0203324	CCR7/STAT5A/SLC7A1/IL15/IL1A/IL23A/NR4A3/TRAF6/GCNT1/SELE/TGFB1/IL7/TNFSF13B/SOCS1/SLA-DMB/IL2/AIF1	17	BP
GO:0009611	response to wounding	28/763	140/6969	0.00106279	0.00106279	0.0222109	DDIT3/ARHGEF2/CLDN4/F2RL1/PLPP3/IL1A/SARM1/TYRO3/PLET1/WNT7A/HMOX1/PROC/FGFR1OP2/DMTN/TGFB1/PPL/F2R/PDGFA/ARHGEF19/ZFP36/FGB/THBD/F5/F3/NDNF/FOXA2/NRP1/ADRA2A	28	BP
GO:0043410	positive regulation of MAPK cascade	28/763	140/6969	0.00106279	0.00106279	0.0222109	CCL4/CCL5/ARHGEF2/GDF15/BMP2/F2RL1/FGFR4/DOK5/WNT7A/TRAF6/PIK3R5/TGFB1/PDGFA/IGFBP6/THPO/GCG/CCL1/CHI3L1/GADD45G/LOC100516039/NOX4/C5AR1/HGF/FGF18/ADRA1B/CCL2/NRP1/ADRA2A	28	BP
GO:0007186	G protein-coupled receptor signaling pathway	46/763	267/6969	0.00108198	0.00108198	0.0224295	CCL4/CCL5/CXCL8/AREG/PTGIR/F2RL1/TYRO3/ARRDC3/EDN1/DGKA/ADM/CXCL11/GPR87/PIK3R5/BDKRB2/DRD1/LHB/PROKR1/GCG/OPRL1/RGS2/HTR1D/DRD2/CXCL10/GHRHR/CCL1/MC3R/LOC100516039/PTGER3/GNG11/GPR45/C5AR1/BDKRB1/RXFP4/TSHR/CNR1/RAC2/NMB/CHRM3/RGS14/ADRA1B/CCL2/GAST/GLRA1/ADRA2A/AGTR1	46	BP
GO:0050922	negative regulation of chemotaxis	8/763	21/6969	0.00110011	0.00110011	0.022623	DUSP3/SEMA4D/SEMA3B/SEMA6A/AIF1/CCL2/NRP1/ANGPT2	8	BP
GO:0002682	regulation of immune system process	67/763	425/6969	0.00110944	0.00110944	0.0226338	TNFAIP3/CCL5/CCR7/DHX58/N4BP1/DUSP3/STAT5A/IRF7/SLC7A1/EREG/ZBP1/STAT2/CEBPB/STAT1/IL15/CEACAM1/ISG15/RUNX1/CD274/F2RL1/RSAD2/IL1A/SARM1/NRARP/ZBTB32/TYRO3/PRDM1/GGT1/GPATCH3/IL23A/TLR2/TRAF6/GCNT1/SELE/MADCAM1/C5/TGFB1/ZNF397/IL7/SMAD7/SOX9/TNFSF13B/ZFP36/SOCS1/IL27/SLC15A3/FYN/C1S/CXCL10/SLA-DMB/IL2/LTA/PANX1/CD79A/LOC102161030/IL29/C5AR1/LRRC17/AIF1/C9/VSIR/RAC2/FCGR1A/CCL2/BLNK/MBL2/SLAMF8	67	BP
GO:1901342	regulation of vasculature development	18/763	76/6969	0.00112674	0.00112674	0.0227286	RHOB/CXCL8/STAT1/KLF2/IL1A/SMAD1/ADM/HYAL1/SEMA6A/NR2E1/CXCL10/CHI3L1/F3/VASH2/C5AR1/FGF18/NRP1/ANGPT2	18	BP
GO:0003018	vascular process in circulatory system	16/763	64/6969	0.00113178	0.00113178	0.0227286	PDE2A/F2RL1/KLF2/OLR1/EDN1/ADM/BDKRB2/DRD1/RGS2/HTR1D/SLC5A1/EDNRA/CHRM3/ADRA1B/ADRA2A/AGTR1	16	BP
GO:0007169	transmembrane receptor protein tyrosine kinase signaling pathway	35/763	189/6969	0.00116628	0.00116628	0.0231887	TXNIP/AREG/STAT5A/ARHGEF2/ESM1/EREG/GDF15/BMP2/PTGIR/SPRY1/TYRO3/NR4A3/DOK5/EFNA4/TGFB1/PDGFA/CSRNP1/NKX3-1/SEMA6A/SOX9/LOC100511937/EPHB3/SOCS1/CASS4/FYN/IGFBP4/F3/BMP5/FGF6/HGF/FGF18/NFATC4/BLNK/NRP1/ANGPT2	35	BP
GO:1902533	positive regulation of intracellular signal transduction	46/763	268/6969	0.00117273	0.00117273	0.0231887	SESN2/CCL4/CCL5/DDIT3/ARHGEF2/GDF15/BBC3/BMP2/REL/TNF/F2RL1/ARRDC3/FGFR4/DOK5/TLR2/BID/WNT7A/HMOX1/TRAF6/PLAGL2/PIK3R5/TGFB1/RASGEF1A/PDGFA/NKX3-1/IGFBP6/LURAP1L/THPO/LMCD1/GCG/LIN28A/FYN/CCL1/CHI3L1/GADD45G/F3/LOC100516039/NOX4/C5AR1/WNT11/HGF/FGF18/ADRA1B/CCL2/NRP1/ADRA2A	46	BP
GO:0050866	negative regulation of cell activation	13/763	47/6969	0.00119323	0.00119323	0.023414	TNFAIP3/DUSP3/CEBPB/CD274/NRARP/TYRO3/TGFB1/ZNF397/PDGFA/SMAD7/SOCS1/IL2/VSIR	13	BP
GO:0071417	cellular response to organonitrogen compound	29/763	148/6969	0.00122292	0.00122292	0.0238147	SESN2/STAT5A/ARHGEF2/MDM2/PDE2A/GDF15/CEBPB/STAT1/NR4A2/NR4A3/DMTN/DRD1/SOX9/LOC100511937/HCN4/SOCS1/GCG/ITGA4/HTR1D/FYN/COL5A2/DRD2/AQP9/BGLAP/GABRG2/TSHR/NEURL1/CHRM3/GLRA1	29	BP
GO:0042327	positive regulation of phosphorylation	37/763	204/6969	0.00126847	0.00126847	0.024516	SESN2/AREG/ARHGEF2/EREG/IL15/IL6R/SEMA4D/PLPP3/TYRO3/IL23A/TRAF6/PIK3R5/TGFB1/PDGFA/NKX3-1/IFN-ALPHAOMEGA/SOX9/LOC100511937/SOCS1/GCG/TNFSF15/FBN1/CASS4/FYN/IL2/SPDYC/CHI3L1/NOX4/FGF6/NEURL1/HGF/FCGR1A/FGF18/LOC100520556/NRP1/SLCO3A1/ADRA2A	37	BP
GO:0002548	monocyte chemotaxis	7/763	17/6969	0.00132867	0.00132867	0.025488	CCL4/CCL5/CXCL10/CCL1/LOC100516039/AIF1/CCL2	7	BP
GO:0032103	positive regulation of response to external stimulus	32/763	170/6969	0.00141385	0.00141385	0.0267911	TNFAIP3/CCL5/CCR7/CXCL8/DHX58/STAT5A/IRF7/PDE2A/EREG/ZBP1/CEBPB/F2RL1/RSAD2/SARM1/TNFSF4/TYRO3/GPATCH3/IL23A/TLR2/TRAF6/TGFB1/CAMK2N1/SLC15A3/CXCL10/LTA/C5AR1/AIF1/CD180/RAC2/FCGR1A/FGF18/NRP1	32	BP
GO:0030334	regulation of cell migration	40/763	227/6969	0.00145431	0.00145431	0.0267911	RHOB/CCL5/CCR7/DUSP3/ARHGEF2/BMP2/CLDN4/MMP7/SEMA4D/F2RL1/PLPP3/SEMA3B/IL23A/GJA1/NR4A3/PLET1/WNT7A/GCNT1/SELE/MADCAM1/DMTN/TGFB1/HYAL1/PDGFA/SEMA6A/SOX9/NR2E1/CASS4/CXCL10/C5AR1/AIF1/FGF6/RAC2/WNT11/HGF/FGF18/CCL2/NRP1/ANGPT2/ADRA2A	40	BP
GO:0043370	regulation of CD4-positive, alpha-beta T cell differentiation	6/763	13/6969	0.00147096	0.00147096	0.0267911	IL23A/ZNF397/SMAD7/SOCS1/IL27/IL2	6	BP
GO:0050919	negative chemotaxis	6/763	13/6969	0.00147096	0.00147096	0.0267911	SEMA4D/NTN1/SEMA3B/PDGFA/SEMA6A/LRTM2	6	BP
GO:0061036	positive regulation of cartilage development	6/763	13/6969	0.00147096	0.00147096	0.0267911	BMP2/SMAD1/SMAD7/SOX9/FGF18/HOXA11	6	BP
GO:0140374	antiviral innate immune response	6/763	13/6969	0.00147096	0.00147096	0.0267911	IFIT3/DHX58/MORC3/TRAF6/CXCL10/NMB	6	BP
GO:0042310	vasoconstriction	11/763	37/6969	0.00147999	0.00147999	0.0267911	F2RL1/OLR1/EDN1/ADM/BDKRB2/HTR1D/EDNRA/CHRM3/ADRA1B/ADRA2A/AGTR1	11	BP
GO:0046632	alpha-beta T cell differentiation	11/763	37/6969	0.00147999	0.00147999	0.0267911	IL6/IL6R/RSAD2/PRDM1/IL23A/ZNF397/SMAD7/SOCS1/IL27/STAT4/IL2	11	BP
GO:0001525	angiogenesis	28/763	143/6969	0.00149136	0.00149136	0.0268083	RHOB/CXCL8/ESM1/STAT1/SAT1/KLF2/IL1A/NRARP/SMAD1/ADM/WNT7A/TBX20/HYAL1/SEMA6A/NR2E1/LOC100511937/EPHB3/CXCL10/CHI3L1/F3/VASH2/C5AR1/NDNF/FGF18/NFATC4/NRP1/ANGPT2/AGTR1	28	BP
GO:1903038	negative regulation of leukocyte cell-cell adhesion	10/763	32/6969	0.00158694	0.00158694	0.0283282	DUSP3/CEBPB/CD274/NRARP/TGFB1/ZNF397/SMAD7/SOCS1/IL2/VSIR	10	BP
GO:0045785	positive regulation of cell adhesion	24/763	117/6969	0.00164742	0.00164742	0.0289794	CCR7/STAT5A/SLC7A1/IL15/PLPP3/IL1A/IL23A/NR4A3/TRAF6/GCNT1/SELE/DMTN/TGFB1/HYAL1/IL7/SMAD7/TNFSF13B/SOCS1/CASS4/SLA-DMB/IL2/NDNF/AIF1/NRP1	24	BP
GO:0045860	positive regulation of protein kinase activity	22/763	104/6969	0.00167616	0.00167616	0.0289794	SESN2/AREG/EREG/IL6R/IL23A/TRAF6/PIK3R5/TGFB1/PDGFA/SOCS1/GCG/TNFSF15/FBN1/CASS4/SPDYC/CHI3L1/NOX4/NEURL1/FCGR1A/FGF18/LOC100520556/ADRA2A	22	BP
GO:0002695	negative regulation of leukocyte activation	12/763	43/6969	0.00167978	0.00167978	0.0289794	TNFAIP3/DUSP3/CEBPB/CD274/NRARP/TYRO3/TGFB1/ZNF397/SMAD7/SOCS1/IL2/VSIR	12	BP
GO:0045766	positive regulation of angiogenesis	12/763	43/6969	0.00167978	0.00167978	0.0289794	RHOB/CXCL8/IL1A/SMAD1/ADM/HYAL1/NR2E1/CHI3L1/F3/C5AR1/FGF18/NRP1	12	BP
GO:1904018	positive regulation of vasculature development	12/763	43/6969	0.00167978	0.00167978	0.0289794	RHOB/CXCL8/IL1A/SMAD1/ADM/HYAL1/NR2E1/CHI3L1/F3/C5AR1/FGF18/NRP1	12	BP
GO:0048646	anatomical structure formation involved in morphogenesis	54/763	333/6969	0.00176113	0.00176113	0.0298747	TNFAIP3/RHOB/CXCL8/ESM1/GDF15/STAT1/BMP2/SAT1/KLF2/IL1A/TMOD1/SPRY1/CRB2/NRARP/SMAD1/GJA1/HEY2/STRA6/ADM/WNT7A/TRAF6/TBX20/TGFB1/HYAL1/JUNB/NKX3-1/SEMA6A/SOX9/NR2E1/TNFSF13B/LOC100511937/EGR2/EPHB3/DCX/ITGA4/COL5A2/CXCL10/CHI3L1/F3/VASH2/MEOX1/MYH7/C5AR1/NDNF/CASQ1/WNT11/MMP20/FGF18/NFATC4/NRP1/ANGPT2/HOXA11/RGMA/AGTR1	54	BP
GO:0003012	muscle system process	23/763	111/6969	0.00177554	0.00177554	0.0298747	TPM1/TMOD1/EDN1/PGAM2/HEY2/TBX20/KCNJ2/BDKRB2/SMAD7/HCN4/LMCD1/RGS2/HTR1D/TNNI2/PTGER3/MYH7/BDKRB1/CASQ1/CHRM3/ADRA1B/GLRA1/SLC8A3/ADRA2A	23	BP
GO:0042060	wound healing	23/763	111/6969	0.00177554	0.00177554	0.0298747	ARHGEF2/CLDN4/F2RL1/PLPP3/IL1A/TYRO3/PLET1/WNT7A/HMOX1/PROC/FGFR1OP2/DMTN/PPL/F2R/PDGFA/ARHGEF19/FGB/THBD/F5/F3/NDNF/FOXA2/ADRA2A	23	BP
GO:0009719	response to endogenous stimulus	66/763	425/6969	0.00178737	0.00178737	0.0298747	SESN2/CXCL8/DDIT3/DUSP3/STAT5A/ARHGEF2/MDM2/PDE2A/GDF15/STAT2/EGR1/CEBPB/STAT1/BMP2/NR4A2/PMEPA1/SPRY1/TNFSF4/CRB2/PAQR8/SMAD1/NR4A3/DOK5/WNT7A/TBX20/DMTN/TGFB1/HYAL1/SMAD7/DRD1/DDIT4/NKX3-1/ARID5A/SEMA6A/SOX9/ZFP36/LOC100511937/LMO2/HCN4/SOCS1/GCG/ITGA4/HTR1D/FYN/STAT4/COL5A2/DRD2/ZNF366/AQP9/BGLAP/RERG/RASL11B/GABRG2/NDNF/TSHR/FGF6/NEURL1/HGF/CHRM3/FGF18/CCL2/CLEC3B/NRP1/GLRA1/RGMA/ADRA2A	66	BP
GO:0000165	MAPK cascade	38/763	215/6969	0.00178979	0.00178979	0.0298747	ATF3/CCL4/CCL5/DUSP3/ARHGEF2/GDF15/FAS/BMP2/F2RL1/SPRY1/SMAD1/FGFR4/DOK5/WNT7A/TRAF6/PIK3R5/TGFB1/PDGFA/IGFBP6/THPO/SEMA6A/SOX9/ZFP36/GCG/RGS2/CCL1/CHI3L1/GADD45G/LOC100516039/NOX4/C5AR1/HGF/FGF18/RGS14/ADRA1B/CCL2/NRP1/ADRA2A	38	BP
GO:0050673	epithelial cell proliferation	27/763	138/6969	0.00181912	0.00181912	0.0301683	TNFAIP3/CCL5/IL6/AREG/EREG/CEBPB/STAT1/BMP2/NRARP/WNT7A/FAP/IRF6/TGFB1/HYAL1/NKX3-1/SOX9/ZFP36/ITGA4/RASGRF1/F3/RLN2/BMP5/C5AR1/HGF/CCL2/LGR5/AGTR1	27	BP
GO:0001764	neuron migration	11/763	38/6969	0.00188089	0.00188089	0.0308757	ARHGEF2/NR4A2/TYRO3/UNK/TBX20/SEMA6A/DCX/FYN/MDGA1/NDNF/NRP1	11	BP
GO:0009617	response to bacterium	33/763	180/6969	0.00189558	0.00189558	0.0308757	TNFAIP3/CCR7/CXCL8/DHX58/CEBPB/BMP2/ISG15/JUN/PTGIR/F2RL1/NFKBIB/IL1A/NOS2/TNFSF4/IL23A/TLR2/TRAF6/PGLYRP2/TGFB1/ZFP36/CXCL10/HP/LTA/CA3/PI3/IRF8/C5AR1/CD180/PPBP/FCGR1A/BPIFC/CCL2/PGLYRP1	33	BP
GO:0002460	adaptive immune response based on somatic recombination of immune receptors built from immunoglobulin superfamily domains	20/763	92/6969	0.0018978	0.0018978	0.0308757	TNFAIP3/IL6/IRF7/IL6R/NTN1/RSAD2/IL23A/TRAF6/C5/TGFB1/SMAD7/TNFSF13B/IL27/STAT4/C1S/IL2/LTA/C9/FCGR1A/MBL2	20	BP
GO:0006026	aminoglycan catabolic process	7/763	18/6969	0.00197109	0.00197109	0.0318663	OVGP1/PGLYRP2/TGFB1/HYAL1/CHI3L1/HYAL4/PGLYRP1	7	BP
GO:0007188	adenylate cyclase-modulating G protein-coupled receptor signaling pathway	19/763	86/6969	0.0020029	0.0020029	0.0321782	PTGIR/ARRDC3/ADM/CXCL11/DRD1/GCG/OPRL1/RGS2/HTR1D/DRD2/CXCL10/GHRHR/MC3R/PTGER3/TSHR/CNR1/CHRM3/ADRA1B/ADRA2A	19	BP
GO:0035710	CD4-positive, alpha-beta T cell activation	10/763	33/6969	0.0020576	0.0020576	0.0326155	IL6/IL6R/RSAD2/IL23A/ZNF397/SMAD7/SOCS1/IL27/STAT4/IL2	10	BP
GO:0045580	regulation of T cell differentiation	10/763	33/6969	0.0020576	0.0020576	0.0326155	NRARP/PRDM1/IL23A/TGFB1/ZNF397/IL7/SMAD7/SOCS1/IL27/IL2	10	BP
GO:0051094	positive regulation of developmental process	55/763	343/6969	0.00207525	0.00207525	0.0326155	RHOB/CXCL8/STAT5A/ARHGEF2/MDM2/GDF15/CEBPB/STAT1/BMP2/ISG15/SEMA4D/RUNX1/NTN1/IL1A/SPRY1/CRB2/SMAD1/IL23A/GJA1/HEY2/ADM/WNT7A/TRAF6/TBX20/PROC/TGFB1/HYAL1/IL7/SMAD7/DLX2/JUNB/SOX9/RND2/NR2E1/TNFSF13B/ZFP36/EGR2/EPHB3/SOCS1/LIN28A/SYT3/IL2/CHI3L1/ZNF488/F3/BMP5/C5AR1/NEURL1/WNT11/CPNE5/FGF18/NRP1/TPH1/HOXA11/AGTR1	55	BP
GO:0010243	response to organonitrogen compound	39/763	224/6969	0.00208087	0.00208087	0.0326155	TNFAIP3/SESN2/STAT5A/ARHGEF2/MDM2/PDE2A/GDF15/STAT2/EGR1/CEBPB/STAT1/DNAJB9/NR4A2/DERL3/NR4A3/YOD1/DMTN/DRD1/SOX9/LOC100511937/HCN4/SOCS1/GCG/ITGA4/HTR1D/FYN/STAT4/COL5A2/FOXRED2/DRD2/AQP9/BGLAP/PANX1/C5AR1/GABRG2/TSHR/NEURL1/CHRM3/GLRA1	39	BP
GO:0045597	positive regulation of cell differentiation	38/763	217/6969	0.00212413	0.00212413	0.0330917	STAT5A/ARHGEF2/MDM2/CEBPB/STAT1/BMP2/ISG15/SEMA4D/RUNX1/NTN1/CRB2/SMAD1/IL23A/GJA1/ADM/TRAF6/TBX20/PROC/TGFB1/IL7/SMAD7/DLX2/JUNB/SOX9/RND2/NR2E1/ZFP36/EGR2/SOCS1/LIN28A/IL2/ZNF488/NEURL1/FGF18/NRP1/TPH1/HOXA11/AGTR1	38	BP
GO:0060840	artery development	9/763	28/6969	0.0021739	0.0021739	0.033663	DDIT3/PRDM1/HEY2/STRA6/SMAD7/NKX3-1/EGR2/WNT11/NRP1	9	BP
GO:0070661	leukocyte proliferation	23/763	113/6969	0.00226982	0.00226982	0.0347305	STAT5A/SLC7A1/CEBPB/IL15/CD274/NTN1/F2RL1/IL1A/IL23A/TRAF6/TGFB1/IL7/JUNB/IFN-ALPHAOMEGA/TNFSF13B/TNFSF18/IL27/FYN/IL2/AIF1/CD180/RAC2/NMB	23	BP
GO:0001932	regulation of protein phosphorylation	49/763	299/6969	0.00226986	0.00226986	0.0347305	TNFAIP3/SESN2/AREG/ARHGEF2/EREG/STAT2/BMP2/IL15/IL6R/SEMA4D/PLPP3/SPRY1/IL23A/TRAF6/DMTN/PIK3R5/TGFB1/BDKRB2/IL7/PDGFA/SMAD7/NKX3-1/CAMK2N1/IFN-ALPHAOMEGA/SOX9/LOC100511937/SOCS1/GCG/TNFSF15/RGS2/FBN1/CASS4/FYN/IL2/SPDYC/CHI3L1/NOX4/C5AR1/FGF6/NEURL1/HGF/FCGR1A/FGF18/RGS14/LOC100520556/NRP1/SLCO3A1/SLC8A3/ADRA2A	49	BP
GO:0061098	positive regulation of protein tyrosine kinase activity	6/763	14/6969	0.0023379	0.0023379	0.0355599	AREG/CASS4/NOX4/NEURL1/FCGR1A/ADRA2A	6	BP
GO:0010573	vascular endothelial growth factor production	5/763	10/6969	0.00244243	0.00244243	0.036502	IL6/TNF/IL6R/IL1A/C5AR1	5	BP
GO:0045071	negative regulation of viral genome replication	5/763	10/6969	0.00244243	0.00244243	0.036502	N4BP1/MX1/OAS1/ISG15/ISG20	5	BP
GO:0045622	regulation of T-helper cell differentiation	5/763	10/6969	0.00244243	0.00244243	0.036502	IL23A/ZNF397/SMAD7/IL27/IL2	5	BP
GO:0035295	tube development	48/763	293/6969	0.00252506	0.00252506	0.0375187	RHOB/CXCL8/AREG/ESM1/STAT1/BMP2/SAT1/KLF2/IL1A/SPRY1/NRARP/PRDM1/SMAD1/HEY2/STRA6/ADM/WNT7A/TRAF6/TBX20/KIF18A/HSD11B1/TGFB1/HYAL1/SMAD7/JUNB/NKX3-1/SEMA6A/SOX9/NR2E1/LOC100511937/EPHB3/RASA1/CXCL10/CHI3L1/F3/VASH2/CRH/C5AR1/NDNF/WNT11/FGF18/NFATC4/NRP1/ANGPT2/HOXA11/RGMA/LGR5/AGTR1	48	BP
GO:0034220	monoatomic ion transmembrane transport	37/763	212/6969	0.00256576	0.00256576	0.0379043	DDIT3/BBC3/SLC25A28/GEM/CXCL11/KCNN3/KCNJ2/FXYD3/PDZK1/XCR1/HCN4/KCNK7/SLC5A1/FYN/CACNG6/KCNJ14/TMEM74/CXCL10/ATP4A/CHRNA3/SLC39A12/KCNG1/CHRNB2/GABRG2/CASQ1/SCN2B/CLIC2/PLCH1/KCNJ15/KCNJ1/ANO3/ATP4B/GLRA1/SLC8A3/ADRA2A/KCNK10/ATP1A2	37	BP
GO:0034341	response to type II interferon	10/763	34/6969	0.00263451	0.00263451	0.0386976	CCL4/CCL5/STAT1/NOS2/TLR2/CCL1/LOC100516039/IRF8/AIF1/CCL2	10	BP
GO:0032635	interleukin-6 production	13/763	51/6969	0.00267416	0.00267416	0.0387056	TNFAIP3/ARHGEF2/EREG/CEBPB/F2RL1/NOS2/TNFSF4/TLR2/TRAF6/POU2F2/AIF1/NMB/HGF	13	BP
GO:0032675	regulation of interleukin-6 production	13/763	51/6969	0.00267416	0.00267416	0.0387056	TNFAIP3/ARHGEF2/EREG/CEBPB/F2RL1/NOS2/TNFSF4/TLR2/TRAF6/POU2F2/AIF1/NMB/HGF	13	BP
GO:0035150	regulation of tube size	14/763	57/6969	0.00271034	0.00271034	0.0387056	F2RL1/KLF2/OLR1/EDN1/ADM/BDKRB2/DRD1/RGS2/HTR1D/EDNRA/CHRM3/ADRA1B/ADRA2A/AGTR1	14	BP
GO:0035296	regulation of tube diameter	14/763	57/6969	0.00271034	0.00271034	0.0387056	F2RL1/KLF2/OLR1/EDN1/ADM/BDKRB2/DRD1/RGS2/HTR1D/EDNRA/CHRM3/ADRA1B/ADRA2A/AGTR1	14	BP
GO:0097746	blood vessel diameter maintenance	14/763	57/6969	0.00271034	0.00271034	0.0387056	F2RL1/KLF2/OLR1/EDN1/ADM/BDKRB2/DRD1/RGS2/HTR1D/EDNRA/CHRM3/ADRA1B/ADRA2A/AGTR1	14	BP
GO:0060284	regulation of cell development	38/763	220/6969	0.00272671	0.00272671	0.0387242	STAT5A/CEBPB/STAT1/BMP2/ISG15/SEMA4D/RUNX1/NTN1/NRARP/PRDM1/SEMA3B/IL23A/HEY2/WNT7A/TRAF6/PROC/TGFB1/ZNF397/IL7/SMAD7/DLX2/SEMA6A/RND2/NR2E1/ZFP36/EGR2/SOCS1/LIN28A/IL27/IL2/ZNF488/RFLNA/LRRC17/NEURL1/NFATC4/NRP1/HOXA11/SLAMF8	38	BP
GO:0045685	regulation of glial cell differentiation	7/763	19/6969	0.00282991	0.00282991	0.039969	BMP2/TGFB1/DLX2/NR2E1/EGR2/LIN28A/ZNF488	7	BP
GO:0006919	activation of cysteine-type endopeptidase activity involved in apoptotic process	8/763	24/6969	0.00295146	0.00295146	0.0412326	BBC3/STAT1/LAPTM5/SENP1/BID/NKX3-1/TNFSF15/F3	8	BP
GO:0046634	regulation of alpha-beta T cell activation	8/763	24/6969	0.00295146	0.00295146	0.0412326	PRDM1/IL23A/ZNF397/SMAD7/SOCS1/IL27/IL2/VSIR	8	BP
GO:0045862	positive regulation of proteolysis	21/763	102/6969	0.0029943	0.0029943	0.0416051	HSP70.2/ZFAND2A/ARHGEF2/MDM2/BBC3/FAS/STAT1/CLDN4/FGFR4/LAPTM5/SENP1/RNF19B/BID/SMAD7/NKX3-1/TNFSF15/NLRP3/F3/CLEC3B/RGMA/ADRA2A	21	BP
GO:0045619	regulation of lymphocyte differentiation	12/763	46/6969	0.00313325	0.00313325	0.0430701	STAT5A/NRARP/PRDM1/IL23A/TGFB1/ZNF397/IL7/SMAD7/SOCS1/IL27/IL2/SLAMF8	12	BP
GO:0046631	alpha-beta T cell activation	12/763	46/6969	0.00313325	0.00313325	0.0430701	IL6/IL6R/RSAD2/PRDM1/IL23A/ZNF397/SMAD7/SOCS1/IL27/STAT4/IL2/VSIR	12	BP
GO:0033674	positive regulation of kinase activity	23/763	116/6969	0.00322749	0.00322749	0.0441295	SESN2/AREG/EREG/IL6R/TYRO3/IL23A/TRAF6/PIK3R5/TGFB1/PDGFA/SOCS1/GCG/TNFSF15/FBN1/CASS4/SPDYC/CHI3L1/NOX4/NEURL1/FCGR1A/FGF18/LOC100520556/ADRA2A	23	BP
GO:0098655	monoatomic cation transmembrane transport	32/763	179/6969	0.003326	0.003326	0.0448687	DDIT3/BBC3/SLC25A28/GEM/CXCL11/KCNN3/KCNJ2/FXYD3/PDZK1/XCR1/HCN4/KCNK7/SLC5A1/FYN/CACNG6/KCNJ14/TMEM74/CXCL10/ATP4A/SLC39A12/KCNG1/CASQ1/SCN2B/CLIC2/PLCH1/KCNJ15/KCNJ1/ATP4B/SLC8A3/ADRA2A/KCNK10/ATP1A2	32	BP
GO:0032609	type II interferon production	10/763	35/6969	0.00333391	0.00333391	0.0448687	CCR7/CEBPG/DDIT3/ISG15/F2RL1/TNFSF4/IL23A/IL2/LTA/IRF8	10	BP
GO:0032649	regulation of type II interferon production	10/763	35/6969	0.00333391	0.00333391	0.0448687	CCR7/CEBPG/DDIT3/ISG15/F2RL1/TNFSF4/IL23A/IL2/LTA/IRF8	10	BP
GO:1901699	cellular response to nitrogen compound	29/763	158/6969	0.00341867	0.00341867	0.0455237	SESN2/STAT5A/ARHGEF2/MDM2/PDE2A/GDF15/CEBPB/STAT1/NR4A2/NR4A3/DMTN/DRD1/SOX9/LOC100511937/HCN4/SOCS1/GCG/ITGA4/HTR1D/FYN/COL5A2/DRD2/AQP9/BGLAP/GABRG2/TSHR/NEURL1/CHRM3/GLRA1	29	BP
GO:2000145	regulation of cell motility	41/763	245/6969	0.00343591	0.00343591	0.0455237	RHOB/CCL5/CCR7/DUSP3/ARHGEF2/BMP2/CLDN4/MMP7/SEMA4D/NTN1/F2RL1/PLPP3/SEMA3B/IL23A/GJA1/NR4A3/PLET1/WNT7A/GCNT1/SELE/MADCAM1/DMTN/TGFB1/HYAL1/PDGFA/SEMA6A/SOX9/NR2E1/CASS4/CXCL10/C5AR1/AIF1/FGF6/RAC2/WNT11/HGF/FGF18/CCL2/NRP1/ANGPT2/ADRA2A	41	BP
GO:0043408	regulation of MAPK cascade	35/763	201/6969	0.00344093	0.00344093	0.0455237	ATF3/CCL4/CCL5/DUSP3/ARHGEF2/GDF15/FAS/BMP2/F2RL1/SPRY1/FGFR4/DOK5/WNT7A/TRAF6/PIK3R5/TGFB1/PDGFA/IGFBP6/THPO/SEMA6A/GCG/RGS2/CCL1/CHI3L1/GADD45G/LOC100516039/NOX4/C5AR1/HGF/FGF18/RGS14/ADRA1B/CCL2/NRP1/ADRA2A	35	BP
GO:0010562	positive regulation of phosphorus metabolic process	38/763	223/6969	0.00347114	0.00347114	0.0455237	SESN2/AREG/ARHGEF2/EREG/BMP2/IL15/IL6R/SEMA4D/PLPP3/TYRO3/IL23A/TRAF6/PIK3R5/TGFB1/PDGFA/NKX3-1/IFN-ALPHAOMEGA/SOX9/LOC100511937/SOCS1/GCG/TNFSF15/FBN1/CASS4/FYN/IL2/SPDYC/CHI3L1/NOX4/FGF6/NEURL1/HGF/FCGR1A/FGF18/LOC100520556/NRP1/SLCO3A1/ADRA2A	38	BP
GO:0045937	positive regulation of phosphate metabolic process	38/763	223/6969	0.00347114	0.00347114	0.0455237	SESN2/AREG/ARHGEF2/EREG/BMP2/IL15/IL6R/SEMA4D/PLPP3/TYRO3/IL23A/TRAF6/PIK3R5/TGFB1/PDGFA/NKX3-1/IFN-ALPHAOMEGA/SOX9/LOC100511937/SOCS1/GCG/TNFSF15/FBN1/CASS4/FYN/IL2/SPDYC/CHI3L1/NOX4/FGF6/NEURL1/HGF/FCGR1A/FGF18/LOC100520556/NRP1/SLCO3A1/ADRA2A	38	BP
GO:0060429	epithelium development	50/763	313/6969	0.00352735	0.00352735	0.0459539	RHOB/TXNIP/AREG/STAT5A/PDE2A/CEBPB/STAT1/BMP2/CLDN4/F2RL1/KLF2/TMOD1/EHF/SPRY1/CRB2/NRARP/PRDM1/SMAD1/GJA1/HEY2/STRA6/PLET1/ADM/WNT7A/TRAF6/TBX20/HOXB5/PROC/IRF6/TGFB1/SMAD7/NKX3-1/MAFF/SOX9/ZFP36/VSIG1/CLRN1/CXCL10/MEOX1/BMP5/KRT3/HOXC13/WNT11/HGF/NFATC4/CERS3/NRP1/HOXA11/RGMA/LGR5	50	BP
GO:0110110	positive regulation of animal organ morphogenesis	6/763	15/6969	0.00353969	0.00353969	0.0459539	BMP2/SPRY1/TGFB1/SOX9/WNT11/HOXA11	6	BP
GO:0002694	regulation of leukocyte activation	28/763	152/6969	0.00377738	0.00377738	0.0485493	TNFAIP3/CCR7/DUSP3/STAT5A/SLC7A1/CEBPB/IL15/CD274/F2RL1/IL1A/NRARP/TYRO3/PRDM1/IL23A/TRAF6/TGFB1/ZNF397/IL7/SMAD7/TNFSF13B/SOCS1/IL27/SLA-DMB/IL2/AIF1/VSIR/RAC2/SLAMF8	28	BP
GO:0044057	regulation of system process	28/763	152/6969	0.00377738	0.00377738	0.0485493	IL6/MDM2/TNF/F2RL1/GJA1/EDN1/HEY2/ADM/WNT7A/KCNJ2/SMAD7/NKX3-1/EGR2/HCN4/LMCD1/RGS2/ZNF488/PTGER3/CRH/BDKRB1/CASQ1/SCN2B/CHRM3/ADRA1B/GLRA1/SLC8A3/ADRA2A/AGTR1	28	BP
GO:0001818	negative regulation of cytokine production	17/763	78/6969	0.00392606	0.00392606	0.0498665	TNFAIP3/CCR7/DDIT3/DHX58/N4BP1/REL/F2RL1/TNFSF4/GPATCH3/IL23A/MORC3/TGFB1/SMAD7/ZFP36/NMB/WNT11/HGF	17	BP
GO:0042093	T-helper cell differentiation	8/763	25/6969	0.00393127	0.00393127	0.0498665	IL6/IL6R/IL23A/ZNF397/SMAD7/IL27/STAT4/IL2	8	BP
GO:0060485	mesenchyme development	19/763	91/6969	0.00393807	0.00393807	0.0498665	MDM2/STAT1/BMP2/SEMA4D/SPRY1/CRB2/SEMA3B/HEY2/TBX20/TGFB1/SMAD7/SEMA6A/SOX9/ACTA2/MEOX1/ACTC1/FOXA2/WNT11/NRP1	19	BP
GO:0005125	cytokine activity	45/806	158/7411	5.5866e-10	5.5866e-10	2.611e-07	CCL4/CCL5/IL6/CXCL8/GDF15/CXCL2/LOC100525396/CCL20/BMP2/IL15/TNFSF10/TNF/NTN1/IL1A/IFNB1/TNFSF4/NAMPT/IL23A/LOC100515857/WNT7A/CXCL11/TGFB1/IL7/IFN-ALPHAOMEGA/THPO/WNT9A/CCL3L1/LTB/IL27/CXCL10/CCL1/IL2/LOC100516039/LTA/LOC102161030/IL29/BMP5/CCL19/IFN-OMEGA-3/LOC100524517/LEFTY2/OSM/IL12A/PPBP/CCL2	45	MF
GO:0000981	DNA-binding transcription factor activity, RNA polymerase II-specific	79/806	374/7411	2.285e-09	2.285e-09	5.33968e-07	ATF3/CEBPG/DDIT3/NFIL3/STAT5A/IRF7/STAT2/EGR1/CEBPB/STAT1/BATF2/REL/JUN/LEF1/RUNX1/FOSL1/NR4A2/ZBTB8A/KLF2/ZBTB11/EHF/ARNT2/ZBTB32/MYNN/PRDM1/NR5A2/SMAD1/LOC100514656/CREBRF/NR4A3/HOXA10/HEY2/ZNF558/PLAGL2/TBX20/LOC100627222/HOXB5/LOC100521431/HES4/ZNF770/IRF6/ZNF397/CSRNP1/DLX2/ZNF280D/JUNB/NKX3-1/MAFF/SOX9/NR2E1/DBP/EGR2/LOC100521069/POU2F2/ZNF165/ZNF79/STAT4/ZNF389/HOXA13/NR2F1/TSHZ2/ZSCAN31/Z…	79	MF
GO:0030546	signaling receptor activator activity	66/806	299/7411	8.36357e-09	8.36357e-09	9.77217e-07	CCL4/CCL5/IL6/CXCL8/AREG/EREG/GDF15/CXCL2/LOC100525396/CCL20/BMP2/IL15/TNFSF10/TNF/SEMA4D/PGF/NTN1/IL1A/IFNB1/TNFSF4/SEMA3B/NAMPT/IL23A/EDN1/LOC100515857/ADM/WNT7A/CXCL11/TGFB1/IL7/PDGFA/IFN-ALPHAOMEGA/THPO/SEMA6A/LHB/TNFSF13B/WNT9A/CCL3L1/GCG/LTB/FBN1/IL27/CXCL10/CCL1/IL2/LOC100516039/LTA/RLN2/CRH/LOC102161030/IL29/BMP5/CCL19/IFN-OMEGA-3/LOC100524517/TG/FGF6/LEFTY2/EGF/HGF/OSM/IL12A/PPBP/FGF18/C…	66	MF
GO:0048018	receptor ligand activity	66/806	299/7411	8.36357e-09	8.36357e-09	9.77217e-07	CCL4/CCL5/IL6/CXCL8/AREG/EREG/GDF15/CXCL2/LOC100525396/CCL20/BMP2/IL15/TNFSF10/TNF/SEMA4D/PGF/NTN1/IL1A/IFNB1/TNFSF4/SEMA3B/NAMPT/IL23A/EDN1/LOC100515857/ADM/WNT7A/CXCL11/TGFB1/IL7/PDGFA/IFN-ALPHAOMEGA/THPO/SEMA6A/LHB/TNFSF13B/WNT9A/CCL3L1/GCG/LTB/FBN1/IL27/CXCL10/CCL1/IL2/LOC100516039/LTA/RLN2/CRH/LOC102161030/IL29/BMP5/CCL19/IFN-OMEGA-3/LOC100524517/TG/FGF6/LEFTY2/EGF/HGF/OSM/IL12A/PPBP/FGF18/C…	66	MF
GO:0030545	signaling receptor regulator activity	66/806	309/7411	3.30206e-08	3.30206e-08	3.08656e-06	CCL4/CCL5/IL6/CXCL8/AREG/EREG/GDF15/CXCL2/LOC100525396/CCL20/BMP2/IL15/TNFSF10/TNF/SEMA4D/PGF/NTN1/IL1A/IFNB1/TNFSF4/SEMA3B/NAMPT/IL23A/EDN1/LOC100515857/ADM/WNT7A/CXCL11/TGFB1/IL7/PDGFA/IFN-ALPHAOMEGA/THPO/SEMA6A/LHB/TNFSF13B/WNT9A/CCL3L1/GCG/LTB/FBN1/IL27/CXCL10/CCL1/IL2/LOC100516039/LTA/RLN2/CRH/LOC102161030/IL29/BMP5/CCL19/IFN-OMEGA-3/LOC100524517/TG/FGF6/LEFTY2/EGF/HGF/OSM/IL12A/PPBP/FGF18/C…	66	MF
GO:0005126	cytokine receptor binding	42/806	163/7411	5.31637e-08	5.31637e-08	3.78858e-06	CCL4/CCL5/IL6/CXCL8/CXCL2/LOC100525396/CCL20/IL15/TNFSF10/TNF/IL1A/IFNB1/TNFSF4/IL23A/JAK3/LOC100515857/TRAF6/CXCL11/TGFB1/IL7/SMAD7/IFN-ALPHAOMEGA/TNFSF13B/CCL3L1/TNFSF18/LTB/TNFSF15/IL27/CXCL10/CCL1/IL2/LOC100516039/LTA/RASL11B/CCL19/IFN-OMEGA-3/LOC100524517/LEFTY2/OSM/IL12A/PPBP/CCL2	42	MF
GO:0000978	RNA polymerase II cis-regulatory region sequence-specific DNA binding	68/806	327/7411	6.16817e-08	6.16817e-08	3.78858e-06	ATF3/CEBPG/DDIT3/NFIL3/STAT5A/IRF7/STAT2/EGR1/CEBPB/STAT1/BATF2/REL/JUN/LEF1/RUNX1/CHD2/FOSL1/NR4A2/ZBTB8A/KLF2/ZBTB11/ZNF182/EHF/ARNT2/MYNN/PRDM1/SMAD1/NR4A3/HOXA10/HEY2/ZNF34/ZNF317/TBX20/HOXB5/LOC100513362/HES4/ZNF770/IRF6/ZNF397/DLX2/ZNF280D/JUNB/NKX3-1/MAFF/SOX9/NR2E1/DBP/EGR2/POU2F2/ZNF165/ZNF79/STAT4/ZNF389/NR2F1/ZNF366/ZSCAN31/ZNF713/MEOX1/IRF8/HOXA4/NFATC1/ZSCAN12/HOXC13/FOXA2/ZNF662/NFA…	68	MF
GO:0003700	DNA-binding transcription factor activity	87/806	458/7411	7.11647e-08	7.11647e-08	3.78858e-06	NFKB1/ATF3/CREB5/CEBPG/DDIT3/NFIL3/STAT5A/IRF7/STAT2/EGR1/CEBPB/STAT1/BATF2/REL/JUN/LEF1/RUNX1/FOSL1/NR4A2/ZBTB8A/KLF2/ZBTB11/EHF/ARNT2/ZBTB32/MYNN/PRDM1/NR5A2/SMAD1/LOC100514656/CREBRF/NR4A3/HOXA10/HEY2/GRHL3/ZNF558/PLAGL2/TBX20/LOC100627222/HOXB5/LOC100521431/HES4/ZNF770/IRF6/ZNF397/CSRNP1/DLX2/ZNF280D/JUNB/NKX3-1/MAFF/SOX9/NR2E1/DBP/EGR2/LOC100521069/POU2F2/ZNF165/ZNF79/STAT4/ZNF389/HOXA13/NR2…	87	MF
GO:0000987	cis-regulatory region sequence-specific DNA binding	69/806	335/7411	7.29558e-08	7.29558e-08	3.78858e-06	ATF3/CEBPG/DDIT3/NFIL3/STAT5A/IRF7/STAT2/EGR1/CEBPB/STAT1/BATF2/REL/JUN/LEF1/RUNX1/CHD2/FOSL1/NR4A2/ZBTB8A/KLF2/ZBTB11/ZNF182/EHF/ARNT2/MYNN/PRDM1/SMAD1/NR4A3/HOXA10/HEY2/ZNF34/ZNF317/TBX20/HOXB5/LOC100513362/HES4/ZNF770/IRF6/ZNF397/BRF2/DLX2/ZNF280D/JUNB/NKX3-1/MAFF/SOX9/NR2E1/DBP/EGR2/POU2F2/ZNF165/ZNF79/STAT4/ZNF389/NR2F1/ZNF366/ZSCAN31/ZNF713/MEOX1/IRF8/HOXA4/NFATC1/ZSCAN12/HOXC13/FOXA2/ZNF66…	69	MF
GO:0000977	RNA polymerase II transcription regulatory region sequence-specific DNA binding	72/806	365/7411	2.29401e-07	2.29401e-07	1.07215e-05	ATF3/CEBPG/ZBTB10/DDIT3/NFIL3/STAT5A/IRF7/STAT2/EGR1/CEBPB/STAT1/BATF2/REL/JUN/LEF1/RUNX1/CHD2/FOSL1/NR4A2/ZBTB8A/KLF2/ZBTB11/ZNF182/EHF/ARNT2/MYNN/PRDM1/SMAD1/CREBRF/NR4A3/HOXA10/HEY2/ZNF34/ZNF317/TBX20/HOXB5/LOC100513362/LOC100521431/HES4/ZNF770/IRF6/ZNF397/DLX2/ZNF280D/JUNB/NKX3-1/MAFF/SOX9/NR2E1/DBP/EGR2/LOC100521069/POU2F2/ZNF165/ZNF79/STAT4/ZNF389/NR2F1/ZNF366/ZSCAN31/ZNF713/MEOX1/IRF8/HOXA…	72	MF
GO:0140677	molecular function activator activity	86/806	476/7411	8.31271e-07	8.31271e-07	3.53191e-05	DNAJB1/CCL4/CCL5/IL6/CXCL8/AREG/PARP8/EREG/GDF15/CXCL2/LOC100525396/CCL20/BMP2/IL15/TNFSF10/TNF/SEMA4D/PCOLCE2/PGF/NTN1/F2RL1/IL1A/ZRANB1/ARAP2/IFNB1/TNFSF4/PLEKHG6/SEMA3B/NAMPT/IL23A/EDN1/LOC100515857/ADM/WNT7A/TRAF6/CXCL11/TGFB1/IL7/PDGFA/NKX3-1/IFN-ALPHAOMEGA/THPO/SEMA6A/LHB/TNFSF13B/WNT9A/CCL3L1/GCG/RASA1/LTB/RGS2/FBN1/IL27/TEFM/FYN/CXCL10/CCL1/IL2/CLPSL2/LOC100516039/LTA/RLN2/CRH/LOC10216103…	86	MF
GO:0008009	chemokine activity	15/806	35/7411	1.23931e-06	1.23931e-06	4.82677e-05	CCL4/CCL5/CXCL8/CXCL2/LOC100525396/CCL20/LOC100515857/CXCL11/CCL3L1/CXCL10/CCL1/LOC100516039/CCL19/PPBP/CCL2	15	MF
GO:0000976	transcription cis-regulatory region binding	73/806	394/7411	2.3065e-06	2.3065e-06	7.6999e-05	ATF3/CEBPG/ZBTB10/DDIT3/NFIL3/STAT5A/IRF7/STAT2/EGR1/CEBPB/STAT1/BATF2/REL/JUN/LEF1/RUNX1/CHD2/FOSL1/NR4A2/ZBTB8A/KLF2/ZBTB11/ZNF182/EHF/ARNT2/MYNN/PRDM1/SMAD1/CREBRF/NR4A3/HOXA10/HEY2/ZNF34/ZNF317/TBX20/HOXB5/LOC100513362/LOC100521431/HES4/ZNF770/IRF6/ZNF397/BRF2/DLX2/ZNF280D/JUNB/NKX3-1/MAFF/SOX9/NR2E1/DBP/EGR2/LOC100521069/POU2F2/ZNF165/ZNF79/STAT4/ZNF389/NR2F1/ZNF366/ZSCAN31/ZNF713/MEOX1/IRF8…	73	MF
GO:0001067	transcription regulatory region nucleic acid binding	73/806	394/7411	2.3065e-06	2.3065e-06	7.6999e-05	ATF3/CEBPG/ZBTB10/DDIT3/NFIL3/STAT5A/IRF7/STAT2/EGR1/CEBPB/STAT1/BATF2/REL/JUN/LEF1/RUNX1/CHD2/FOSL1/NR4A2/ZBTB8A/KLF2/ZBTB11/ZNF182/EHF/ARNT2/MYNN/PRDM1/SMAD1/CREBRF/NR4A3/HOXA10/HEY2/ZNF34/ZNF317/TBX20/HOXB5/LOC100513362/LOC100521431/HES4/ZNF770/IRF6/ZNF397/BRF2/DLX2/ZNF280D/JUNB/NKX3-1/MAFF/SOX9/NR2E1/DBP/EGR2/LOC100521069/POU2F2/ZNF165/ZNF79/STAT4/ZNF389/NR2F1/ZNF366/ZSCAN31/ZNF713/MEOX1/IRF8…	73	MF
GO:1990837	sequence-specific double-stranded DNA binding	75/806	422/7411	8.20264e-06	8.20264e-06	0.000255577	ATF3/CEBPG/ZBTB10/DDIT3/NFIL3/STAT5A/IRF7/STAT2/EGR1/CEBPB/STAT1/BATF2/REL/JUN/LEF1/RUNX1/CHD2/FOSL1/NR4A2/ZBTB8A/KLF2/ZBTB11/ZNF182/EHF/ARNT2/ZBTB32/MYNN/PRDM1/SMAD1/CREBRF/NR4A3/HOXA10/HEY2/ZNF34/ZNF317/TBX20/HOXB5/LOC100513362/LOC100521431/HES4/ZNF770/IRF6/ZNF397/BRF2/DLX2/ZNF280D/JUNB/NKX3-1/MAFF/SOX9/NR2E1/DBP/EGR2/LOC100521069/POU2F2/ZNF165/ZNF79/STAT4/ZNF389/NR2F1/ZNF366/ZSCAN31/ZNF713/MEO…	75	MF
GO:0043565	sequence-specific DNA binding	83/806	488/7411	1.5131e-05	1.5131e-05	0.000441985	ATF3/CEBPG/ZBTB10/DDIT3/NFIL3/STAT5A/IRF7/STAT2/EGR1/CEBPB/STAT1/BATF2/REL/JUN/LEF1/RUNX1/CHD2/FOSL1/NR4A2/ZBTB8A/KLF2/ZBTB11/ZNF182/EHF/ARNT2/ZBTB32/MYNN/PRDM1/SMAD1/CREBRF/NR4A3/HOXA10/HEY2/ZNF34/ZNF317/PLAGL2/TBX20/HOXB5/LOC100513362/LOC100521431/HES4/ZNF770/IRF6/ZNF397/BRF2/CSRNP1/DLX2/ZNF280D/JUNB/NKX3-1/ARID5A/MAFF/SOX9/NR2E1/DBP/EGR2/LOC100521069/POU2F2/ZNF165/ZNF79/STAT4/ZNF389/NLRP3/NR2F…	83	MF
GO:0042379	chemokine receptor binding	15/806	45/7411	4.62271e-05	4.62271e-05	0.00127089	CCL4/CCL5/CXCL8/CXCL2/LOC100525396/CCL20/LOC100515857/CXCL11/CCL3L1/CXCL10/CCL1/LOC100516039/CCL19/PPBP/CCL2	15	MF
GO:0003690	double-stranded DNA binding	75/806	447/7411	6.37179e-05	6.37179e-05	0.00165443	ATF3/CEBPG/ZBTB10/DDIT3/NFIL3/STAT5A/IRF7/STAT2/EGR1/CEBPB/STAT1/BATF2/REL/JUN/LEF1/RUNX1/CHD2/FOSL1/NR4A2/ZBTB8A/KLF2/ZBTB11/ZNF182/EHF/ARNT2/ZBTB32/MYNN/PRDM1/SMAD1/CREBRF/NR4A3/HOXA10/HEY2/ZNF34/ZNF317/TBX20/HOXB5/LOC100513362/LOC100521431/HES4/ZNF770/IRF6/ZNF397/BRF2/DLX2/ZNF280D/JUNB/NKX3-1/MAFF/SOX9/NR2E1/DBP/EGR2/LOC100521069/POU2F2/ZNF165/ZNF79/STAT4/ZNF389/NR2F1/ZNF366/ZSCAN31/ZNF713/MEO…	75	MF
GO:0098960	postsynaptic neurotransmitter receptor activity	9/806	21/7411	0.000178219	0.000178219	0.0043839	DRD1/GRIN3B/DRD2/CHRNB4/CHRNA3/CHRNB2/GABRG2/CHRM3/GLRA1	9	MF
GO:0140375	immune receptor activity	16/806	56/7411	0.000207237	0.000207237	0.00484279	CCR7/IL1RL1/IL6R/FCGR3A/IL15RA/IL10RA/XCR1/ACKR2/EBI3/IL7R/C5AR1/CXCR5/CCR5/IL2RG/FCGR1A/GHR	16	MF
GO:0001228	DNA-binding transcription activator activity, RNA polymerase II-specific	29/806	138/7411	0.000335573	0.000335573	0.00746839	ATF3/CEBPG/DDIT3/EGR1/CEBPB/REL/RUNX1/NR4A2/EHF/ARNT2/SMAD1/CREBRF/NR4A3/HOXA10/PLAGL2/TBX20/HOXB5/ZNF770/IRF6/CSRNP1/DLX2/JUNB/MAFF/SOX9/NR2E1/DBP/EGR2/MEOX1/HOXC13	29	MF
GO:0140359	ABC-type transporter activity	7/806	15/7411	0.000514116	0.000514116	0.0109219	TAP1/ABCB1/ABCA3/ABCA1/ABCB4/ABCB9/ABCG4	7	MF
GO:0001216	DNA-binding transcription activator activity	29/806	142/7411	0.000552869	0.000552869	0.0112345	ATF3/CEBPG/DDIT3/EGR1/CEBPB/REL/RUNX1/NR4A2/EHF/ARNT2/SMAD1/CREBRF/NR4A3/HOXA10/PLAGL2/TBX20/HOXB5/ZNF770/IRF6/CSRNP1/DLX2/JUNB/MAFF/SOX9/NR2E1/DBP/EGR2/MEOX1/HOXC13	29	MF
GO:0005164	tumor necrosis factor receptor binding	8/806	21/7411	0.00105362	0.00105362	0.0205179	TNFSF10/TNF/TNFSF4/TRAF6/TNFSF13B/LTB/TNFSF15/LTA	8	MF
GO:0004896	cytokine receptor activity	13/806	47/7411	0.00112395	0.00112395	0.021012	CCR7/IL1RL1/IL6R/IL15RA/IL10RA/XCR1/ACKR2/EBI3/IL7R/CXCR5/CCR5/IL2RG/GHR	13	MF
GO:0099529	neurotransmitter receptor activity involved in regulation of postsynaptic membrane potential	6/806	13/7411	0.00142091	0.00142091	0.0245958	GRIN3B/CHRNB4/CHRNA3/CHRNB2/GABRG2/GLRA1	6	MF
GO:1904315	transmitter-gated monoatomic ion channel activity involved in regulation of postsynaptic membrane potential	6/806	13/7411	0.00142091	0.00142091	0.0245958	GRIN3B/CHRNB4/CHRNA3/CHRNB2/GABRG2/GLRA1	6	MF
GO:0032813	tumor necrosis factor receptor superfamily binding	9/806	27/7411	0.00155746	0.00155746	0.0259968	TNFSF10/TNF/TNFSF4/TRAF6/TNFSF13B/TNFSF18/LTB/TNFSF15/LTA	9	MF
GO:0015276	ligand-gated monoatomic ion channel activity	14/806	55/7411	0.00177409	0.00177409	0.0276384	GABRP/KCNJ2/HCN4/GRIN3B/KCNJ14/ASIC3/RYR1/CHRNB4/CHRNA3/CHRNB2/GABRG2/KCNJ15/KCNJ1/GLRA1	14	MF
GO:0022834	ligand-gated channel activity	14/806	55/7411	0.00177409	0.00177409	0.0276384	GABRP/KCNJ2/HCN4/GRIN3B/KCNJ14/ASIC3/RYR1/CHRNB4/CHRNA3/CHRNB2/GABRG2/KCNJ15/KCNJ1/GLRA1	14	MF
GO:0030594	neurotransmitter receptor activity	10/806	33/7411	0.00195933	0.00195933	0.0286165	DRD1/GRIN3B/HTR1D/DRD2/CHRNB4/CHRNA3/CHRNB2/GABRG2/CHRM3/GLRA1	10	MF
GO:0099094	ligand-gated monoatomic cation channel activity	10/806	33/7411	0.00195933	0.00195933	0.0286165	KCNJ2/HCN4/KCNJ14/ASIC3/RYR1/CHRNB4/CHRNA3/CHRNB2/KCNJ15/KCNJ1	10	MF
GO:0005539	glycosaminoglycan binding	16/806	68/7411	0.00209945	0.00209945	0.0297338	CXCL8/PCOLCE2/FGFR4/TLR2/CXCL11/PGLYRP2/FBN1/CXCL10/PRELP/RSPO2/NDNF/CLEC3B/NRP1/ELSPBP1/LRTM2/PGLYRP1	16	MF
GO:0008083	growth factor activity	17/806	75/7411	0.00237374	0.00237374	0.0326297	IL6/GDF15/BMP2/PGF/TGFB1/IL7/PDGFA/IL2/BMP5/LOC100524517/FGF6/LEFTY2/EGF/HGF/IL12A/PPBP/FGF18	17	MF
GO:0008201	heparin binding	13/806	51/7411	0.00252536	0.00252536	0.033722	CXCL8/PCOLCE2/FGFR4/CXCL11/FBN1/CXCL10/PRELP/RSPO2/NDNF/CLEC3B/NRP1/ELSPBP1/LRTM2	13	MF
GO:0001664	G protein-coupled receptor binding	25/806	131/7411	0.00344078	0.00344078	0.0446697	CCL4/CCL5/CXCL8/CXCL2/LOC100525396/CCL20/ARRDC3/EDN1/LOC100515857/ADM/WNT7A/CXCL11/BDKRB2/WNT9A/CCL3L1/GCG/FYN/CXCL10/CCL1/LOC100516039/CCL19/PPBP/CCL2/ADRA2A/AGTR1	25	MF
GO:0042887	amide transmembrane transporter activity	7/806	20/7411	0.003805	0.003805	0.0480631	TAP1/SLC15A3/ABCB9/AQP9/CDH17/SLC15A1/AQP10	7	MF
