# Supplementary material for: Dose-Dependent Porcine Deltacoronavirus Infection Reveals Linkage Between Infectious Dose and Immune Response
Source: Animals (Basel). 2025 Aug 28;15(17):2536. doi: 10.3390/ani15172536 (PMC12427545; doi:10.3390/ani15172536)
Supplement: Supplementary file 1 [file animals-15-02536-s001.zip › Table S3.xlsx]

## Sheet: L_PDCoV_24h_Vs_Mock
	category	subcategory	ID	Description	GeneRatio	BgRatio	pvalue	p.adjust	qvalue	geneID	Count
ssc04610	Organismal Systems	Immune system	ssc04610	Complement and coagulation cascades	18/570	80/9202	1.32286e-06	1.32286e-06	0.000186856	C3/CFD/CLU/SERPING1/C5/SERPINE2/CD59/CFB/C1R/PLAT/F2/SERPINE1/THBD/C1S/C2/PROC/F3/ITGB2	18
ssc04060	Environmental Information Processing	Signaling molecules and interaction	ssc04060	Cytokine-cytokine receptor interaction	38/570	273/9202	1.91414e-06	1.91414e-06	0.000186856	IL6R/TNFRSF8/CCL4/GDF15/ACVR1B/BMP2/CXCL2/IL1R1/CCL5/CXCL8/CSF2/BMPR1B/PRLR/CLCF1/CCR7/LOC100525396/TNFSF18/CCL20/CX3CL1/ACKR3/NGFR/IL2RA/INHBB/NGF/ACVRL1/LOC100515345/CSF3R/LOC110255217/IL9R/IFNB1/OSM/AMH/IL20/CXCL14/CCL22/AMHR2/CCR4/IL24	38
ssc04062	Organismal Systems	Immune system	ssc04062	Chemokine signaling pathway	29/570	182/9202	2.17363e-06	2.17363e-06	0.000186856	VAV3/PIK3R1/CCL4/FGR/CXCL2/CCL5/CXCL8/CCR7/LOC100525396/SHC3/ADCY4/GNG3/CCL20/CX3CL1/GRK3/TIAM1/PLCB2/RAC2/LOC100515345/PREX1/ITK/RASGRP2/PAK1/GNB3/PIK3R6/SHC4/CXCL14/CCL22/CCR4	29
ssc04974	Organismal Systems	Digestive system	ssc04974	Protein digestion and absorption	20/570	104/9202	4.6893e-06	4.6893e-06	0.000302337	COL14A1/PRCP/LOC100517188/KCNK5/COL5A1/COL4A4/COL16A1/MME/KCNN4/SLC8A1/SLC7A7/COL11A2/COL15A1/FXYD2/COL11A1/COL24A1/SLC9A3/COL19A1/SLC7A8/ELN	20
ssc05150	Human Diseases	Infectious disease: bacterial	ssc05150	Staphylococcus aureus infection	18/570	92/9202	1.08786e-05	1.08786e-05	0.000561106	C3/CFD/C5/LOC100737113/KRT23/CFB/C1R/FCGR3A/C1S/SLA-DRA/C2/KRT10/SELPLG/LOC110255272/FCGR2B/ITGB2/DEFB1/DEFB1	18
ssc04061	Environmental Information Processing	Signaling molecules and interaction	ssc04061	Viral protein interaction with cytokine and cytokine receptor	17/570	85/9202	1.40534e-05	1.40534e-05	0.00060405	IL6R/CCL4/CXCL2/CCL5/CXCL8/CCR7/LOC100525396/CCL20/CX3CL1/ACKR3/IL2RA/LOC100515345/IL20/CXCL14/CCL22/CCR4/IL24	17
ssc04668	Environmental Information Processing	Signal transduction	ssc04668	TNF signaling pathway	20/570	115/9202	2.24937e-05	2.24937e-05	0.000769391	IRF1/CEBPB/CASP3/PIK3R1/CXCL2/CCL5/CSF2/LOC100525396/CCL20/PTGS2/CX3CL1/FOS/VCAM1/TRAF1/SELE/RPS6KA5/MAPK13/MAPK10/EDN1/IFNB1	20
ssc04514	Environmental Information Processing	Signaling molecules and interaction	ssc04514	Cell adhesion molecules	24/570	154/9202	2.38668e-05	2.38668e-05	0.000769391	PTPRD/SPN/CDH2/VCAM1/MADCAM1/SELE/IGSF11/CLDN6/SLA-DRA/NTNG2/SELPLG/LRRC4C/NEGR1/SLITRK1/SLITRK5/LOC396566/SLITRK2/CLDN8/VSIR/CLDN2/ITGB2/TIGIT/CLDN22/NLGN3	24
ssc04933	Human Diseases	Endocrine and metabolic disease	ssc04933	AGE-RAGE signaling pathway in diabetic complications	18/570	100/9202	3.56824e-05	3.56824e-05	0.000880528	CASP3/PIK3R1/CDKN1B/AGT/CXCL8/SERPINE1/PIM1/THBD/PLCB2/VCAM1/SELE/NOX4/COL4A4/MAPK13/MAPK10/EDN1/F3/NOX1	18
ssc05133	Human Diseases	Infectious disease: bacterial	ssc05133	Pertussis	15/570	74/9202	3.79086e-05	3.79086e-05	0.000880528	C3/IRF1/SERPING1/C5/CASP3/CXCL8/C1R/FOS/C1S/NLRP3/C2/MAPK13/MAPK10/NOS2/ITGB2	15
ssc04080	Environmental Information Processing	Signaling molecules and interaction	ssc04080	Neuroactive ligand-receptor interaction	43/570	369/9202	4.05158e-05	4.05158e-05	0.000880528	C3/GABRP/C5/AGT/PRLR/NR3C1/F2/ADM/F2RL1/THRA/P2RY6/OXTR/CHRNA3/VGF/ADORA2A/CALCR/GRIN3B/EDN1/GLRB/NPBWR1/GPR35/P2RY11/TRPV1/CHRNA7/CHRNB4/THRB/LTB4R2/NPB/MC3R/PTGFR/PTGER3/GABRB2/APLN/DRD3/S1PR1/LYPD6/PYY/TACR2/ADRA2A/GNRHR2/AVP/CNR2/GALR3	43
ssc05146	Human Diseases	Infectious disease: parasitic	ssc05146	Amoebiasis	18/570	101/9202	4.09715e-05	4.09715e-05	0.000880528	CASP3/PIK3R1/ARG1/CXCL2/IL1R1/CXCL8/CSF2/LAMB3/LAMA3/LOC100525396/LAMC2/PLCB2/COL4A4/NOS2/RAB7B/ITGB2/LAMA4/MUC2	18
ssc04360	Organismal Systems	Development and regeneration	ssc04360	Axon guidance	26/570	182/9202	5.19685e-05	5.19685e-05	0.00103095	SEMA6B/SEMA3D/PIK3R1/EPHA1/PLXNA2/EPHB4/RND1/BMPR1B/NTN4/SEMA4C/WNT5B/EPHB3/ABLIM2/NGEF/NTNG2/RAC2/LRRC4C/SEMA7A/SEMA3A/PAK1/SEMA5A/TRPC5/CAMK2B/UNC5C/SLIT1/EPHA3	26
ssc04917	Organismal Systems	Endocrine system	ssc04917	Prolactin signaling pathway	14/570	71/9202	9.40007e-05	9.40007e-05	0.00167728	IRF1/PIK3R1/CISH/PRLR/SHC3/SLC2A2/FOS/SOCS1/MAPK13/MAPK10/SOCS2/ELF5/SHC4/TH	14
ssc04657	Organismal Systems	Immune system	ssc04657	IL-17 signaling pathway	16/570	89/9202	9.75561e-05	9.75561e-05	0.00167728	MMP13/CEBPB/CASP3/S100A9/CXCL2/CXCL8/CSF2/LOC100525396/CCL20/PTGS2/S100A8/FOS/MUC5AC/MAPK13/MAPK10/DEFB1	16
ssc04010	Environmental Information Processing	Signal transduction	ssc04010	MAPK signaling pathway	34/570	293/9202	0.000280823	0.000280823	0.00452642	AREG/HSPA6/EREG/FGF2/CASP3/PLA2G4A/CACNG7/IL1R1/KDR/PDGFRB/GADD45B/NRTN/FOS/DUSP10/CACNA2D2/CACNA1G/PGF/NGFR/FGFR2/RPS6KA5/PDGFD/RASGRP1/NGF/DUSP1/MAPK13/MAPK10/MAPK8IP2/RAC2/PLA2G4D/RASGRP4/RASGRP2/PAK1/CACNB2/ERBB4	34
ssc04666	Organismal Systems	Immune system	ssc04666	Fc gamma R-mediated phagocytosis	15/570	94/9202	0.000611859	0.000611859	0.00928207	PLPP3/VAV3/PIK3R1/PLA2G4A/SPHK1/MARCKSL1/SCIN/FCGR3A/MARCKS/RAC2/PLA2G4D/LAT/FCGR2B/PAK1/INPP5D	15
ssc04014	Environmental Information Processing	Signal transduction	ssc04014	Ras signaling pathway	28/570	236/9202	0.000669647	0.000669647	0.00959436	FGF2/PIK3R1/PLA2G4A/RASA4B/KDR/SHC3/GNG3/PDGFRB/RGL1/ETS2/TIAM1/PGF/NGFR/FGFR2/PDGFD/RASGRP1/NGF/MAPK10/RAC2/KSR2/PLA2G4D/RASGRP4/LAT/RASGRP2/PAK1/GNB3/SHC4/RASAL3	28
ssc04072	Environmental Information Processing	Signal transduction	ssc04072	Phospholipase D signaling pathway	20/570	149/9202	0.000842739	0.000842739	0.0114388	PLPP3/PIK3R1/PLA2G4A/AGT/CXCL8/SPHK1/F2/SHC3/ADCY4/PDGFRB/DNM1/PLCB2/PDGFD/LOC100515345/PLA2G4D/RAPGEF3/PTGFR/PIK3R6/SHC4/AVP	20
ssc04640	Organismal Systems	Immune system	ssc04640	Hematopoietic cell lineage	14/570	89/9202	0.00106456	0.00106456	0.0137273	IL6R/IL1R1/CD59/TFRC/CSF2/CD3E/CD7/IL2RA/SLA-DRA/MME/CSF3R/FCER2/IL9R/LOC110261034	14
ssc04020	Environmental Information Processing	Signal transduction	ssc04020	Calcium signaling pathway	29/570	256/9202	0.00113744	0.00113744	0.0139685	FGF2/SPHK1/KDR/ADCY4/PDGFRB/MYLK/MST1/CACNA1G/PLCB2/OXTR/ADORA2A/FGFR2/CAMK1G/ATP2B3/PDGFD/GRIN3B/NGF/SLC8A1/CHRNA7/NOS2/LTB4R2/PTGFR/PTGER3/CAMK2B/TACR2/RYR2/ERBB4/MCOLN3/ATP2A1	29
ssc04650	Organismal Systems	Immune system	ssc04650	Natural killer cell mediated cytotoxicity	16/570	111/9202	0.0012712	0.0012712	0.0149016	VAV3/CASP3/PIK3R1/CSF2/SHC3/FCGR3A/TYROBP/LOC100153163/RAC2/LAT/PRF1/PAK1/IFNB1/SHC4/ITGB2/HCST	16
ssc04024	Environmental Information Processing	Signal transduction	ssc04024	cAMP signaling pathway	26/570	225/9202	0.00151511	0.00151511	0.0169887	VAV3/PIK3R1/CFTR/PPP1R1B/ADCY4/FOS/TIAM1/OXTR/HCAR1/ADORA2A/ATP2B3/GRIN3B/MAPK10/EDN1/RAC2/RAPGEF3/FXYD2/PAK1/PTGER3/CNGA1/AMH/GLI1/CAMK2B/SUCNR1/RYR2/ATP2A1	26
ssc04726	Organismal Systems	Nervous system	ssc04726	Serotonergic synapse	16/570	118/9202	0.00243011	0.00243011	0.0261131	KCNJ5/CASP3/PLA2G4A/GNG3/PTGS2/PLCB2/KCNN2/CYP2J34/DUSP1/KCND2/DDC/PLA2G4D/RAPGEF3/GNB3/SLC6A4/GABRB2	16
ssc04350	Environmental Information Processing	Signal transduction	ssc04350	TGF-beta signaling pathway	15/570	109/9202	0.00283575	0.00283575	0.0281278	ID1/NBL1/ACVR1B/EMP3/BMP2/ID2/GREM1/TFRC/BMPR1B/LRRC32/SMAD7/INHBB/FMOD/AMH/AMHR2	15
ssc04750	Organismal Systems	Sensory system	ssc04750	Inflammatory mediator regulation of TRP channels	15/570	109/9202	0.00283575	0.00283575	0.0281278	PIK3R1/PLA2G4A/IL1R1/ADCY4/F2RL1/PLCB2/TRPM8/TRPV3/CYP2J34/NGF/MAPK13/MAPK10/PLA2G4D/TRPV1/CAMK2B	15
ssc04015	Environmental Information Processing	Signal transduction	ssc04015	Rap1 signaling pathway	24/570	213/9202	0.00316078	0.00316078	0.0301907	ID1/VAV3/FGF2/PIK3R1/KDR/ADCY4/PDGFRB/TIAM1/PLCB2/PGF/NGFR/ADORA2A/FGFR2/PRKD1/PDGFD/NGF/MAPK13/RAC2/LAT/RAPGEF3/RASGRP2/RGS14/ITGB2/MAGI2	24
ssc05222	Human Diseases	Cancer: specific types	ssc05222	Small cell lung cancer	13/570	94/9202	0.00505651	0.00505651	0.0465731	CASP3/PIK3R1/CDKN1B/LAMB3/LAMA3/PTGS2/LAMC2/GADD45B/TRAF1/COL4A4/DDB2/NOS2/LAMA4	13
ssc05418	Human Diseases	Cardiovascular disease	ssc05418	Fluid shear stress and atherosclerosis	17/570	139/9202	0.0053571	0.0053571	0.0476403	PIK3R1/IL1R1/BMPR1B/PLAT/KDR/FOS/THBD/VCAM1/SELE/LOC780435/DUSP1/MAPK13/MAPK10/EDN1/RAC2/ASS1/NOX1	17

## Sheet: H_PDCoV_24h_Vs_Mock
	category	subcategory	ID	Description	GeneRatio	BgRatio	pvalue	p.adjust	qvalue	geneID	Count
ssc04060	Environmental Information Processing	Signaling molecules and interaction	ssc04060	Cytokine-cytokine receptor interaction	94/1254	273/9202	5.9119e-19	5.9119e-19	1.2695e-16	IL6/CCR7/CCL4/CCL5/CSF1/TNFRSF21/TNFSF10/IL15/IL1RL1/TNF/LOC100737977/CXCL8/FAS/TNFRSF12A/ACVR1B/CLCF1/CD40/BMPR1B/LOC100624226/TNFRSF8/IL1R1/IFNB1/IL15RA/IFNAR2/TNFRSF18/LOC100525396/LOC100515857/CCL20/IL21R/TNFSF4/IL23A/IL1A/TGFB1/PRLR/CSF2/CXCL11/NGF/GDF15/IL34/IL2RA/XCR1/LOC100515345/IL20RA/IL10RA/CXCL10/LOC110255217/TNFSF13B/TNFSF15/IL27/IFN-ALPHAOMEGA/CCL3L1/ACVRL1/RELL2/LTB/NGFR/CCL19/INHB…	94
ssc04061	Environmental Information Processing	Signaling molecules and interaction	ssc04061	Viral protein interaction with cytokine and cytokine receptor	39/1254	85/9202	4.48504e-13	4.48504e-13	4.81551e-11	IL6/CCR7/CCL4/CCL5/CSF1/TNFSF10/TNF/LOC100737977/CXCL8/LOC100624226/LOC100525396/LOC100515857/CCL20/CXCL11/IL34/IL2RA/XCR1/LOC100515345/IL20RA/IL10RA/CXCL10/CCL3L1/CCL19/ACKR3/CCL1/IL2/IL18R1/LTA/CXCR2/CCL16/CXCL14/CCR5/IL2RG/LOC100516039/CXCR5/CCL2/CCL17/CSF1R/CCR10	39
ssc04514	Environmental Information Processing	Signaling molecules and interaction	ssc04514	Cell adhesion molecules	50/1254	154/9202	1.24059e-09	1.24059e-09	8.87998e-08	SLA-7/ICAM1/PTPRS/CD40/CLDN4/CD274/NECTIN1/VCAM1/ITGAM/LRRC4B/CD86/NRCAM/ICOSLG/SELE/CDH2/CLDN7/PECAM1/NLGN3/CLDN6/ITGA4/MPZ/NRXN2/SLA-DMB/NTNG2/CLDN15/ESAM/SLITRK5/SLITRK2/ITGB2/CLDN8/VCAN/NEGR1/SIGLEC1/CLDN2/SELP/SLITRK6/SLA-DRA/CDH3/SLA-DOA/LRRC4C/CDH4/ITGA8/JAM2/CD8A/CLDN22/NCAM1/SLITRK1/CD4/SELL/NRXN3	50
ssc04668	Environmental Information Processing	Signal transduction	ssc04668	TNF signaling pathway	39/1254	115/9202	2.14312e-08	2.14312e-08	1.15052e-06	TNFAIP3/IRF1/NFKB1/IL6/CCL5/CREB5/TRAF1/CSF1/IL15/ICAM1/BIRC3/CFLAR/TNF/FAS/JUN/CYLD/TRAF2/PIK3R2/MAP3K8/EDN1/PIK3CD/NFKBIA/IFNB1/VCAM1/ATF4/LOC100525396/CCL20/PIK3R1/CSF2/FOS/SELE/CXCL10/LOC100511937/FADD/PTGS2/IL18R1/LTA/MAPK13/CCL2	39
ssc04062	Organismal Systems	Immune system	ssc04062	Chemokine signaling pathway	53/1254	182/9202	2.81381e-08	2.81381e-08	1.20846e-06	NFKB1/CCR7/CCL4/CCL5/STAT2/STAT1/CXCL8/JAK3/VAV3/SHC3/ITK/PAK1/FGR/PIK3R2/PIK3CD/NFKBIA/GNG4/BRAF/LOC100525396/LOC100515857/CCL20/PIK3R1/ADCY4/CXCL11/XCR1/LOC100515345/PLCB2/RAC2/GRK4/CXCL10/PIK3R6/LOC100511937/PIK3R5/CCL3L1/CCL19/CCL1/TIAM1/RASGRP2/CXCR2/GNG11/CCL16/CXCL14/CCR5/VAV1/SHC4/LOC100516039/ADCY5/CXCR5/WAS/GNG8/CCL2/CCL17/CCR10	53
ssc05323	Human Diseases	Immune disease	ssc05323	Rheumatoid arthritis	33/1254	93/9202	7.58074e-08	7.58074e-08	2.71311e-06	IL6/CCL5/CSF1/IL15/ICAM1/TNF/CXCL8/JUN/ATP6V1B1/LOC100525396/LOC100515857/CCL20/TLR2/IL23A/IL1A/ACP5/TGFB1/CD86/CSF2/ATP6V1E2/FOS/CTSL/TNFSF13B/CCL3L1/LTB/ATP6V0A4/SLA-DMB/ATP6V0D2/ITGB2/SLA-DRA/SLA-DOA/TGFB3/CCL2	33
ssc04010	Environmental Information Processing	Signal transduction	ssc04010	MAPK signaling pathway	73/1254	293/9202	1.05727e-07	1.05727e-07	3.24337e-06	HSPA6/HSP70.2/NFKB1/NFKB2/CSF1/DUSP3/DDIT3/RELB/EFNA3/DUSP8/TNF/CDC25B/ERBB3/DUSP16/FAS/FGFR3/JUN/PAK1/RRAS2/RAPGEF2/CACNG7/TRAF2/MAP3K8/IL1R1/FGFR4/TRAF6/PRKCG/GADD45A/ATF4/BRAF/MKNK2/DAXX/EFNA4/KDR/PGF/NRTN/IL1A/TGFB1/CACNA1G/FOS/RASA1/CACNA1S/NGF/CACNA2D2/PDGFRB/RAC2/DUSP10/PLA2G4E/HSPA1L/CACNG6/DUSP2/NGFR/RASGRF1/PLA2G4D/PDGFD/RASGRP2/CACNA2D3/RASGRP3/CACNA1C/HGF/CACNG5/MAPK13/PTPRR/FGF6/FLT3…	73
ssc05142	Human Diseases	Infectious disease: parasitic	ssc05142	Chagas disease	36/1254	108/9202	1.22565e-07	1.22565e-07	3.28991e-06	C3/NFKB1/IL6/CCL5/CFLAR/TNF/TICAM1/CXCL8/FAS/JUN/PIK3R2/NOS2/PIK3CD/NFKBIA/IFNB1/TRAF6/LOC100515857/TLR2/PIK3R1/TGFB1/FOS/BDKRB2/PLCB2/CD3E/SERPINE1/LOC100511937/FADD/CCL3L1/ACE/IL2/IL12A/MAPK13/GNAL/TGFB3/CCL2/C1QC	36
ssc04610	Organismal Systems	Immune system	ssc04610	Complement and coagulation cascades	29/1254	80/9202	2.7481e-07	2.7481e-07	6.49884e-06	C3/CFD/SERPING1/CLU/CD59/CFB/ITGAM/THBD/C5/CFH/CD55/BDKRB2/F3/F2/PROC/C2/SERPINE1/FGB/F5/SERPINA5/C9/C3AR1/ITGB2/C5AR1/BDKRB1/C4A/SERPINB2/MBL2/C1QC	29
ssc04640	Organismal Systems	Immune system	ssc04640	Hematopoietic cell lineage	31/1254	89/9202	3.02642e-07	3.02642e-07	6.49884e-06	IL6/CSF1/TNF/CD59/IL1R1/TFRC/ITGAM/IL1A/CD55/CSF2/IL2RA/CD3E/CD7/MME/ITGA4/SLA-DMB/CSF3/IL7R/IL1R2/CSF3R/FCER2/SLA-DRA/FLT3/SLA-DOA/FCGR1A/LOC110261034/IL9R/CD8A/CSF1R/CD4/DNTT	31
ssc04620	Organismal Systems	Immune system	ssc04620	Toll-like receptor signaling pathway	35/1254	108/9202	3.97513e-07	3.97513e-07	7.3063e-06	NFKB1/IL6/CCL4/CCL5/IRF7/STAT2/TNF/STAT1/IRF9/TICAM1/CXCL8/IKBKE/JUN/CD40/SPP1/PIK3R2/MAP3K8/PIK3CD/NFKBIA/IFNB1/TRAF6/IFNAR2/LOC100515857/TLR2/PIK3R1/CD86/CXCL11/FOS/CXCL10/LOC100511937/FADD/IFN-ALPHAOMEGA/CCL3L1/IL12A/MAPK13	35
ssc05417	Human Diseases	Cardiovascular disease	ssc05417	Lipid and atherosclerosis	57/1254	217/9202	4.22794e-07	4.22794e-07	7.3063e-06	HSPA6/HSP70.2/NFKB1/IL6/CCL5/IRF7/DDIT3/TNFSF10/HSPA5/ICAM1/TNF/TICAM1/LOC100737977/CXCL8/FAS/IKBKE/VAV3/CYP1A1/JUN/CD40/TRAF2/PIK3R2/LOC100624226/PIK3CD/NFKBIA/IFNB1/TRAF6/VCAM1/BID/ATF4/LOC100525396/LOC100515857/TLR2/PIK3R1/NLRP3/TANK/FOS/OLR1/ABCA1/SELE/PLCB2/LOC100511937/CYP2J34/POU2F2/IFN-ALPHAOMEGA/HSPA1L/CCL3L1/ERO1A/IL12A/POU2F3/VAV1/CAMK2B/SELP/MAPK13/CCL2/CALML5/AGER	57
ssc05140	Human Diseases	Infectious disease: parasitic	ssc05140	Leishmaniasis	27/1254	73/9202	4.42317e-07	4.42317e-07	7.3063e-06	C3/NFKB1/TNF/STAT1/FCGR3A/JUN/EEF1A2/NOS2/NFKBIA/TRAF6/ITGAM/TLR2/MARCKSL1/IL1A/TGFB1/FOS/ITGA4/PTGS2/SLA-DMB/ITGB2/IL12A/MAPK13/SLA-DRA/SLA-DOA/FCGR1A/TGFB3/LOC100620900	27
ssc05168	Human Diseases	Infectious disease: viral	ssc05168	Herpes simplex virus 1 infection	48/1254	179/9202	1.8264e-06	1.8264e-06	2.78063e-05	BST2/C3/NFKB1/IL6/CCL5/OAS1/IFIH1/TAP1/OAS2/IRF7/STAT2/ZC3HAV1/SLA-7/BIRC3/PML/TNF/STAT1/IRF9/EIF2AK2/TICAM1/FAS/IKBKE/NECTIN1/TRAF2/PIK3R2/PIK3CD/NFKBIA/IFNB1/TRAF6/IFNAR2/BID/LOC100517129/C5/TLR2/DAXX/PIK3R1/SRSF6/LOC100511937/FADD/POU2F2/IFN-ALPHAOMEGA/SLA-DMB/LTA/IL12A/POU2F3/SLA-DRA/SLA-DOA/CCL2	48
ssc05164	Human Diseases	Infectious disease: viral	ssc05164	Influenza A	45/1254	164/9202	1.94235e-06	1.94235e-06	2.78063e-05	DNAJB1/NFKB1/IL6/CCL5/MX1/OAS1/IFIH1/OAS2/IRF7/STAT2/TNFSF10/ADAR/RSAD2/ICAM1/PML/TNF/STAT1/IRF9/EIF2AK2/TICAM1/LOC100737977/CXCL8/FAS/IKBKE/TRIM25/PIK3R2/LOC100624226/PIK3CD/NFKBIA/IFNB1/IFNAR2/BID/PIK3R1/IL1A/NLRP3/CXCL10/LOC100511937/FADD/IFN-ALPHAOMEGA/SLA-DMB/IL12A/SLA-DRA/SLA-DOA/KPNA7/CCL2	45
ssc05133	Human Diseases	Infectious disease: bacterial	ssc05133	Pertussis	26/1254	74/9202	2.24241e-06	2.24241e-06	2.87058e-05	C3/IRF1/NFKB1/IL6/SERPING1/TNF/TICAM1/CXCL8/JUN/NOS2/TRAF6/ITGAM/C5/IL23A/IL1A/NLRP3/FOS/C2/IRF8/SFTPA1/ITGB2/IL12A/MAPK13/C4A/CALML5/C1QC	26
ssc05150	Human Diseases	Infectious disease: bacterial	ssc05150	Staphylococcus aureus infection	30/1254	92/9202	2.29753e-06	2.29753e-06	2.87058e-05	C3/CFD/ICAM1/LOC110255312/FCGR3A/CFB/ITGAM/LOC100737113/KRT23/C5/CFH/LOC110255272/C2/KRT10/FCAR/SLA-DMB/C3AR1/ITGB2/LOC100737030/C5AR1/SELP/SLA-DRA/DSG1/C4A/SLA-DOA/FCGR1A/KRT15/LOC100515166/MBL2/C1QC	30
ssc05162	Human Diseases	Infectious disease: viral	ssc05162	Measles	41/1254	145/9202	2.40622e-06	2.40622e-06	2.87058e-05	TNFAIP3/HSPA6/HSP70.2/NFKB1/IL6/MX1/OAS1/IFIH1/OAS2/STAT5A/IRF7/STAT2/ADAR/BBC3/STAT1/IRF9/EIF2AK2/FAS/JAK3/IKBKE/JUN/PIK3R2/PIK3CD/NFKBIA/IFNB1/TRAF6/IFNAR2/BID/TLR2/PIK3R1/IL1A/FOS/IL2RA/CD3E/LOC100511937/FADD/IFN-ALPHAOMEGA/HSPA1L/IL2/IL12A/IL2RG	41
ssc04380	Organismal Systems	Development and regeneration	ssc04380	Osteoclast differentiation	39/1254	136/9202	2.89171e-06	2.89171e-06	3.26819e-05	NFKB1/NFKB2/CSF1/STAT2/RELB/TNF/STAT1/IRF9/FCGR3A/JUN/SQSTM1/CYLD/FOSL1/TRAF2/PIK3R2/IL1R1/PIK3CD/NFKBIA/IFNB1/TRAF6/IFNAR2/SOCS1/MITF/PIK3R1/IL1A/ACP5/TGFB1/SPI1/FOS/TYROBP/LOC100511937/FYN/CALCR/LCK/MAPK13/TNFRSF11B/FCGR1A/BLNK/CSF1R	39
ssc04630	Environmental Information Processing	Signal transduction	ssc04630	JAK-STAT signaling pathway	45/1254	167/9202	3.31313e-06	3.31313e-06	3.55726e-05	IL6/STAT5A/STAT2/IL15/STAT1/IRF9/JAK3/CISH/CLCF1/PIK3R2/PIK3CD/IFNB1/IL15RA/IFNAR2/SOCS4/IL21R/IL23A/SOCS1/PIK3R1/PRLR/CSF2/PIM1/IL2RA/PDGFRB/IL20RA/IL10RA/LOC110255217/LOC100511937/IL27/IFN-ALPHAOMEGA/IL29/IL2/CSF3/IL7R/IFN-OMEGA-3/CSF3R/AOX2/STAT4/IL12A/TSLP/IL2RG/EGF/IL9R/IL31/AOX4	45
ssc04974	Organismal Systems	Digestive system	ssc04974	Protein digestion and absorption	32/1254	104/9202	4.37807e-06	4.37807e-06	4.47682e-05	COL14A1/SLC3A2/KCNK5/DPP4/PRCP/ELN/COL9A3/LOC100523732/COL11A1/COL5A2/COL4A4/MME/COL15A1/COL6A2/KCNN4/COL7A1/COL1A2/COL16A1/LOC100157711/COL19A1/SLC6A19/COL8A1/SLC7A8/SLC8A2/SLC15A1/FXYD2/SLC7A9/SLC8A1/ATP1A3/MEP1B/CTRB2/COL6A3	32
ssc04933	Human Diseases	Endocrine and metabolic disease	ssc04933	AGE-RAGE signaling pathway in diabetic complications	31/1254	100/9202	5.18113e-06	5.18113e-06	5.05718e-05	NFKB1/IL6/STAT5A/ICAM1/TNF/STAT1/CXCL8/EGR1/JUN/AGT/PIK3R2/EDN1/PIK3CD/VCAM1/THBD/PIK3R1/IL1A/TGFB1/SELE/PIM1/F3/PLCB2/SERPINE1/LOC100511937/COL4A4/COL1A2/MAPK13/MMP2/TGFB3/CCL2/AGER	31
ssc04650	Organismal Systems	Immune system	ssc04650	Natural killer cell mediated cytotoxicity	33/1254	111/9202	7.12412e-06	7.12412e-06	6.56734e-05	TNFSF10/ICAM1/TNF/LOC100737977/FAS/FCGR3A/VAV3/SHC3/PAK1/PIK3R2/LOC100624226/PIK3CD/IFNB1/PRKCG/IFNAR2/BID/BRAF/PIK3R1/CSF2/TYROBP/RAC2/LOC100511937/PRF1/IFN-ALPHAOMEGA/LOC100153163/FYN/LAT/LCK/ITGB2/VAV1/CD48/NCR1/SHC4	33
ssc04024	Environmental Information Processing	Signal transduction	ssc04024	cAMP signaling pathway	55/1254	225/9202	7.33997e-06	7.33997e-06	6.56734e-05	NFKB1/CREB5/PDE4C/VAV3/JUN/GRIN2D/PAK1/RRAS2/PIK3R2/EDN1/PIK3CD/NFKBIA/BRAF/PIK3R1/PTCH1/GRIN3B/GIPR/ADCY4/TNNI3/FOS/CACNA1S/CFTR/SUCNR1/DRD1/RYR2/HCAR1/HTR1D/RAC2/LOC100511937/GCG/HCN4/PPP1R1B/RAPGEF3/ATP2B3/DRD2/GLI1/TIAM1/LOC100157711/VAV1/CRH/GRIA2/CNGA3/CACNA1C/CAMK2B/TSHR/POMC/FXYD2/CACNA1F/HTR6/ADCY5/EDNRA/ATP1A3/CALML5/PDE3B/SSTR1	55
ssc04657	Organismal Systems	Immune system	ssc04657	IL-17 signaling pathway	28/1254	89/9202	1.07437e-05	1.07437e-05	9.22824e-05	TNFAIP3/NFKB1/IL6/TNF/S100A9/CXCL8/IKBKE/JUN/MMP13/FOSL1/TRAF2/NFKBIA/TRAF6/LOC100525396/S100A8/CCL20/CSF2/FOS/MUC5AC/CXCL10/FADD/PTGS2/CSF3/LCN2/MAPK13/MUC5B/CCL2/CCL17	28
ssc05202	Human Diseases	Cancer: overview	ssc05202	Transcriptional misregulation in cancer	47/1254	185/9202	1.14283e-05	1.14283e-05	9.43878e-05	NFKB1/IL6/TRAF1/DDIT3/RUNX1/BIRC3/REL/PML/MDM2/ETV7/KDM6A/CXCL8/ZBTB17/NFKBIZ/SMAD1/ETV1/CD40/BMP2K/HOXA10/PER2/GADD45A/ITGAM/TLX3/MITF/NR4A3/ETV6/NUPR1/ZEB1/ID2/CD86/CSF2/MLLT3/SPI1/PAX5/WT1/LMO2/PBX1/PAX7/NGFR/IL1R2/LOC100525821/LYL1/FLT3/FCGR1A/DDB2/PROM1/CSF1R	47
ssc04622	Organismal Systems	Immune system	ssc04622	RIG-I-like receptor signaling pathway	25/1254	76/9202	1.33041e-05	1.33041e-05	0.00010581	NFKB1/IFIH1/DHX58/ZNFX1/IRF7/ADAR/ISG15/TNF/CXCL8/IKBKE/TRIM25/CYLD/TRAF2/RNF125/NFKBIA/IFNB1/TRAF6/TANK/CXCL10/FADD/IFN-ALPHAOMEGA/TBKBP1/IFN-OMEGA-3/IL12A/MAPK13	25
ssc04625	Organismal Systems	Immune system	ssc04625	C-type lectin receptor signaling pathway	31/1254	105/9202	1.56358e-05	1.56358e-05	0.000119914	IRF1/NFKB1/IL6/NFKB2/STAT2/RELB/TNF/STAT1/IRF9/MDM2/IKBKE/JUN/PAK1/RRAS2/CYLD/PIK3R2/PIK3CD/NFKBIA/IL23A/PIK3R1/NLRP3/LOC100511937/EGR2/PTGS2/LSP1/NFATC4/IL2/IL12A/MAPK13/CCL17/CALML5	31
ssc04621	Organismal Systems	Immune system	ssc04621	NOD-like receptor signaling pathway	43/1254	175/9202	6.26719e-05	6.26719e-05	0.000464067	TNFAIP3/TXNIP/NFKB1/IL6/CCL5/OAS1/OAS2/RIPK2/IRF7/STAT2/BIRC3/GBP1/TNF/STAT1/IRF9/TICAM1/CXCL8/GBP2/IKBKE/ANTXR2/JUN/LOC100522887/LOC100155195/TRAF2/NFKBIA/IFNB1/TRAF6/IFNAR2/ANTXR1/LOC100525396/NLRP3/TANK/LOC100523492/PLCB2/FADD/IFN-ALPHAOMEGA/NLRP1/LOC100156073/MEFV/LOC100523668/MAPK13/CCL2/NLRP7	43
ssc04064	Environmental Information Processing	Signal transduction	ssc04064	NF-kappa B signaling pathway	30/1254	108/9202	7.58526e-05	7.58526e-05	0.000542945	TNFAIP3/NFKB1/CCL4/TRAF1/NFKB2/RELB/ICAM1/BIRC3/CFLAR/TNF/TICAM1/CXCL8/TRIM25/CD40/CYLD/TRAF2/IL1R1/NFKBIA/TRAF6/VCAM1/GADD45A/LOC100525396/TNFSF13B/PTGS2/LTB/LAT/CCL19/LTA/LCK/BLNK	30
ssc05144	Human Diseases	Infectious disease: parasitic	ssc05144	Malaria	19/1254	56/9202	8.86988e-05	8.86988e-05	0.000614416	IL6/ICAM1/TNF/CXCL8/LRP1/CD40/VCAM1/TLR2/TGFB1/SELE/PECAM1/CSF3/ITGB2/IL12A/LY49/HGF/SELP/TGFB3/CCL2	19
ssc04911	Organismal Systems	Endocrine system	ssc04911	Insulin secretion	25/1254	85/9202	0.000108721	0.000108721	0.000729576	CREB5/RIMS2/PRKCG/ATF4/ADCY4/GCK/CACNA1S/RAB3A/RYR2/PLCB2/KCNN3/GCG/TRPM4/KCNN1/KCNN4/SNAP25/KCNN2/LOC100157711/CACNA1C/CAMK2B/FXYD2/CACNA1F/ADCY5/ATP1A3/CHRM3	25
ssc05146	Human Diseases	Infectious disease: parasitic	ssc05146	Amoebiasis	28/1254	101/9202	0.000135102	0.000135102	0.00087913	NFKB1/IL6/TNF/CXCL8/PIK3R2/NOS2/IL1R1/PIK3CD/PRKCG/ITGAM/LOC100525396/TLR2/PIK3R1/TGFB1/CSF2/ARG1/PLCB2/LAMA3/LOC100511937/COL4A4/SERPINB9/C9/COL1A2/IL1R2/ITGB2/IL12A/GNAL/TGFB3	28
ssc05340	Human Diseases	Immune disease	ssc05340	Primary immunodeficiency	14/1254	36/9202	0.000143369	0.000143369	0.000894649	TAP1/JAK3/CD40/ADA/CD3E/AIRE/IL7R/LCK/CD79A/TNFRSF13B/IL2RG/BLNK/CD8A/CD4	14
ssc05169	Human Diseases	Infectious disease: viral	ssc05169	Epstein-Barr virus infection	48/1254	209/9202	0.000145819	0.000145819	0.000894649	TNFAIP3/NFKB1/IL6/OAS1/TAP1/OAS2/NFKB2/IRF7/STAT2/RELB/ISG15/SLA-7/ICAM1/TNF/STAT1/IRF9/EIF2AK2/MDM2/NFKBIE/FAS/JAK3/IKBKE/JUN/CD40/TRAF2/PIK3R2/PIK3CD/NFKBIA/IFNB1/TRAF6/IFNAR2/BID/GADD45A/TLR2/PIK3R1/ENTPD3/CXCL10/CD3E/LOC100511937/FADD/IFN-ALPHAOMEGA/SLA-DMB/FCER2/MAPK13/SLA-DRA/SLA-DOA/BLNK/DDB2	48
ssc04020	Environmental Information Processing	Signal transduction	ssc04020	Calcium signaling pathway	56/1254	256/9202	0.000170353	0.000170353	0.00101614	ORAI2/ERBB3/FGFR3/GRIN2D/NOS2/FGFR4/ITPKC/PRKCG/MST1/TACR1/KDR/GRIN3B/MYLK2/ADCY4/CACNA1G/HRH1/CACNA1S/BDKRB2/NGF/DRD1/RYR2/CHRNA7/PLCB2/MYLK/PDGFRB/ATP2B3/NFATC4/MCOLN3/PDGFD/RYR1/LTB4R2/ADRA1B/P2RX1/BDKRB1/CACNA1C/SLC8A2/HGF/CAMK2B/FGF6/GNAL/EGF/CACNA1F/HTR6/PTGFR/EDNRA/GRM1/SLC8A1/FGF18/CALML5/RYR3/TRDN/CHRM3/RET/PHKG1/CACNA1I/MYLK4	56
ssc04672	Organismal Systems	Immune system	ssc04672	Intestinal immune network for IgA production	17/1254	50/9202	0.000200437	0.000200437	0.00116328	IL6/PIGR/IL15/CD40/IL15RA/TGFB1/CD86/ICOSLG/TNFSF13B/ITGA4/SLA-DMB/IL2/TNFRSF13B/SLA-DRA/SLA-DOA/TNFRSF17/CCR10	17
ssc04210	Cellular Processes	Cell growth and death	ssc04210	Apoptosis	34/1254	135/9202	0.000215867	0.000215867	0.00121986	NFKB1/TRAF1/DDIT3/TNFSF10/BIRC3/BBC3/PARP3/CFLAR/TNF/LOC100737977/FAS/JUN/HRK/TRAF2/PIK3R2/LOC100624226/CTSH/PMAIP1/PIK3CD/NFKBIA/BID/GADD45A/ATF4/DAXX/PIK3R1/FOS/NGF/CTSL/LOC100511937/FADD/PRF1/ENDOG/LOC100155138/TUBAL3	34
ssc05167	Human Diseases	Infectious disease: viral	ssc05167	Kaposi sarcoma-associated herpesvirus infection	45/1254	196/9202	0.00023417	0.00023417	0.00127462	C3/NFKB1/IL6/IRF7/STAT2/RCAN1/SLA-7/ICAM1/STAT1/IRF9/EIF2AK2/TICAM1/CXCL8/FAS/LEF1/IKBKE/JUN/TRAF2/PIK3R2/PIK3CD/NFKBIA/IFNB1/IFNAR2/GNG4/BID/LOC100525396/PIK3R1/CD86/CSF2/FOS/ATG14/PIK3R6/LOC100511937/PIK3R5/FADD/IFN-ALPHAOMEGA/LOC100153163/PTGS2/NFATC4/GNG11/CCR5/MAPK13/CD200R1/GNG8/CALML5	45
ssc05410	Human Diseases	Cardiovascular disease	ssc05410	Hypertrophic cardiomyopathy	27/1254	99/9202	0.00023743	0.00023743	0.00127462	IL6/TNF/AGT/CACNG7/EDN1/TGFB1/TNNI3/CACNA1S/CACNA2D2/TTN/RYR2/ITGB6/ITGA7/CACNG6/ITGA4/ACE/PRKAG3/CACNA2D3/ACTC1/CACNA1C/SLC8A2/CACNG5/MYH7/CACNA1F/TGFB3/ITGA8/SLC8A1	27
ssc05134	Human Diseases	Infectious disease: bacterial	ssc05134	Legionellosis	19/1254	60/9202	0.000249321	0.000249321	0.00130582	C3/HSPA6/HSP70.2/NFKB1/IL6/NFKB2/TNF/CXCL8/ARF2/EEF1A2/CLK1/NFKBIA/ITGAM/LOC100525396/TLR2/HSPA1L/ITGB2/IL12A/LOC100620900	19
ssc05160	Human Diseases	Infectious disease: viral	ssc05160	Hepatitis C	38/1254	158/9202	0.000262501	0.000262501	0.00134211	NFKB1/MX1/OAS1/IFIT1/OAS2/IRF7/STAT2/RSAD2/CFLAR/TNF/STAT1/IRF9/EIF2AK2/TICAM1/FAS/IKBKE/CLDN4/TRAF2/PIK3R2/PIK3CD/NFKBIA/IFNB1/TRAF6/IFNAR2/BID/BRAF/PIK3R1/CXCL10/CLDN7/LOC100511937/FADD/CLDN6/IFN-ALPHAOMEGA/CLDN15/CLDN8/CLDN2/EGF/CLDN22	38
ssc04072	Environmental Information Processing	Signal transduction	ssc04072	Phospholipase D signaling pathway	36/1254	149/9202	0.000343011	0.000343011	0.00171296	CYTH1/CXCL8/ARF2/AGT/SHC3/RRAS2/DGKI/PIK3R2/PIK3CD/PIK3R1/ADCY4/DNM1/F2/LOC100515345/PLCB2/PDGFRB/PIK3R6/LOC100511937/PIK3R5/DGKK/PLA2G4E/FYN/GRM4/RAPGEF3/GRM7/PLA2G4D/PDGFD/CXCR2/SHC4/EGF/PTGFR/ADCY5/GRM1/AVP/GRM6/DGKG	36
ssc04725	Organismal Systems	Nervous system	ssc04725	Cholinergic synapse	29/1254	113/9202	0.000437598	0.000437598	0.00211913	CREB5/PIK3R2/PIK3CD/PRKCG/GNG4/ATF4/KCNJ2/PIK3R1/ADCY4/FOS/CACNA1S/CHRNA7/KCNJ14/PLCB2/KCNQ4/PIK3R6/LOC100511937/PIK3R5/FYN/GNG11/KCNQ2/CHRNB2/CACNA1C/CAMK2B/CACNA1F/ADCY5/GNG8/CHRM4/CHRM3	29
ssc04014	Environmental Information Processing	Signal transduction	ssc04014	Ras signaling pathway	51/1254	236/9202	0.000444083	0.000444083	0.00211913	NFKB1/CSF1/PAK6/ABL2/EFNA3/REL/RASSF1/FGFR3/SHC3/PAK1/RRAS2/RASA4B/PIK3R2/FGFR4/ABL1/PIK3CD/PRKCG/GNG4/BRAP/EFNA4/PIK3R1/KDR/PGF/RASA1/NGF/RASSF5/PDGFRB/RAC2/LOC100511937/PLA2G4E/KSR2/LAT/NGFR/RASGRF1/PLA2G4D/PDGFD/TIAM1/RASGRP2/GNG11/RASGRP3/HGF/SHC4/FGF6/FLT3/EGF/LOC110259864/GNG8/FGF18/CALML5/RASGRP4/CSF1R	51
ssc04670	Organismal Systems	Immune system	ssc04670	Leukocyte transendothelial migration	29/1254	115/9202	0.000597617	0.000597617	0.00278979	ICAM1/VAV3/ITK/CLDN4/PIK3R2/PIK3CD/PRKCG/VCAM1/ITGAM/PIK3R1/RASSF5/RAC2/CLDN7/LOC100511937/PECAM1/CLDN6/ITGA4/RAPGEF3/CLDN15/ESAM/ITGB2/CLDN8/CTNNA3/VAV1/CLDN2/MAPK13/MMP2/JAM2/CLDN22	29
ssc04360	Organismal Systems	Development and regeneration	ssc04360	Axon guidance	41/1254	182/9202	0.000656833	0.000656833	0.00300099	RND1/PAK6/SEMA6B/EFNA3/SEMA3D/NTN4/EPHA1/PAK1/SEMA4C/PLXNA2/PIK3R2/BMPR1B/ABL1/PIK3CD/EFNB1/EFNA4/PIK3R1/PTCH1/LIMK1/TRPC4/RASA1/ABLIM2/PLXNA4/RAC2/WNT5A/LOC100511937/UNC5A/FYN/SEMA6C/SEMA4A/NFATC4/PLXNC1/NTNG2/UNC5C/EPHA3/SEMA5B/CAMK2B/EFNB3/UNC5D/LRRC4C/WNT4	41
ssc04261	Organismal Systems	Circulatory system	ssc04261	Adrenergic signaling in cardiomyocytes	35/1254	149/9202	0.000718044	0.000718044	0.00314675	CREB5/AGT/CACNG7/SCN1B/ATF4/SCN5A/ADCY4/TNNI3/CACNA1S/CACNA2D2/RYR2/PLCB2/PIK3R6/PIK3R5/CACNG6/RAPGEF3/ATP2B3/CACNA2D3/SCN4B/MYL4/ADRA1B/LOC100157711/ACTC1/CACNA1C/SLC8A2/CAMK2B/CACNG5/MAPK13/MYH7/FXYD2/CACNA1F/ADCY5/SLC8A1/ATP1A3/CALML5	35
ssc04921	Organismal Systems	Endocrine system	ssc04921	Oxytocin signaling pathway	35/1254	149/9202	0.000718044	0.000718044	0.00314675	RCAN1/JUN/CACNG7/PRKCG/KCNJ2/MYLK2/ADCY4/FOS/PPP1R12B/CACNA1S/CACNA2D2/RYR2/KCNJ14/PLCB2/MYLK/PIK3R6/PIK3R5/RGS2/PLA2G4E/CACNG6/PTGS2/NFATC4/PLA2G4D/PRKAG3/CACNA2D3/RYR1/CACNA1C/CAMK2B/CACNG5/LOC100625149/CACNA1F/ADCY5/CALML5/RYR3/MYLK4	35
ssc04659	Organismal Systems	Immune system	ssc04659	Th17 cell differentiation	28/1254	111/9202	0.000733133	0.000733133	0.00314861	NFKB1/IL6/STAT5A/FOXS1/RUNX1/STAT1/NFKBIE/JAK3/JUN/IL1R1/NFKBIA/IL21R/IL23A/TGFB1/FOS/IL2RA/CD3E/IL27/LAT/SLA-DMB/IL2/LCK/EBI3/MAPK13/SLA-DRA/IL2RG/SLA-DOA/CD4	28
ssc05161	Human Diseases	Infectious disease: viral	ssc05161	Hepatitis B	38/1254	167/9202	0.000833129	0.000833129	0.00350791	NFKB1/IL6/IFIH1/CREB5/STAT5A/IRF7/STAT2/TNF/HSPG2/STAT1/TICAM1/CXCL8/FAS/JAK3/IKBKE/JUN/PIK3R2/PIK3CD/NFKBIA/IFNB1/TRAF6/PRKCG/BID/ATF4/BRAF/TLR2/PIK3R1/TGFB1/FOS/LOC100511937/FADD/IFN-ALPHAOMEGA/EGR2/NFATC4/STAT4/MAPK13/TGFB3/DDB2	38
ssc05166	Human Diseases	Infectious disease: viral	ssc05166	Human T-cell leukemia virus 1 infection	48/1254	225/9202	0.000870213	0.000870213	0.00359359	NFKB1/IL6/CREB5/NFKB2/STAT5A/RELB/SLA-7/IL15/ICAM1/TNF/JAK3/EGR1/JUN/CD40/FOSL1/PIK3R2/IL1R1/PIK3CD/NFKBIA/IL15RA/ATF4/GPS2/MMP7/PIK3R1/TGFB1/ADCY4/CSF2/SPI1/FOS/IL2RA/CD3E/LOC100511937/EGR2/NFATC4/SLA-DMB/IL2/CDC23/LTA/LCK/IL1R2/ITGB2/VENTX/SLA-DRA/IL2RG/SLA-DOA/ADCY5/TGFB3/CD4	48
ssc05171	Human Diseases	Infectious disease: viral	ssc05171	Coronavirus disease - COVID-19	52/1254	251/9202	0.00109738	0.00109738	0.00441585	C3/NFKB1/IL6/MX1/OAS1/IFIH1/OAS2/CFD/STAT2/ADAR/ISG15/TNF/STAT1/IRF9/EIF2AK2/CXCL8/IKBKE/JUN/PIK3R2/CFB/PIK3CD/NFKBIA/IFNB1/TRAF6/PRKCG/IFNAR2/C5/TLR2/PIK3R1/NLRP3/CSF2/FOS/F2/C2/CXCL10/LOC100511937/IFN-ALPHAOMEGA/FGB/ACE/C9/IL2/CSF3/C3AR1/IL12A/C5AR1/SELP/MAPK13/C4A/CCL2/MBL2/RPL3L/C1QC	52
ssc04927	Organismal Systems	Endocrine system	ssc04927	Cortisol synthesis and secretion	18/1254	62/9202	0.00114277	0.00114277	0.00441585	CREB5/AGT/ATF4/ADCY4/CACNA1G/CACNA1S/PLCB2/PBX1/HSD3B1/NCEH1/CYP11A1/CACNA1C/POMC/NR5A1/CACNA1F/ADCY5/PDE8B/CACNA1I	18
ssc05031	Human Diseases	Substance dependence	ssc05031	Amphetamine addiction	19/1254	67/9202	0.00115158	0.00115158	0.00441585	CREB5/JUN/GRIN2D/PRKCG/ATF4/GRIN3B/SIRT1/FOS/DRD1/ARC/PPP1R1B/DDC/GRIA2/CACNA1C/CAMK2B/ADCY5/CALML5/SLC18A1/SLC6A3	19
ssc05321	Human Diseases	Immune disease	ssc05321	Inflammatory bowel disease	19/1254	67/9202	0.00115158	0.00115158	0.00441585	NFKB1/IL6/TNF/STAT1/JUN/IL21R/TLR2/IL23A/IL1A/TGFB1/SLA-DMB/IL2/IL18R1/STAT4/IL12A/SLA-DRA/IL2RG/SLA-DOA/TGFB3	19
ssc04658	Organismal Systems	Immune system	ssc04658	Th1 and Th2 cell differentiation	24/1254	93/9202	0.00121483	0.00121483	0.0045002	NFKB1/STAT5A/STAT1/NFKBIE/JAK3/NOTCH1/JUN/NOTCH3/NFKBIA/FOS/IL2RA/CD3E/LAT/SLA-DMB/IL2/LCK/STAT4/IL12A/DLL3/MAPK13/SLA-DRA/IL2RG/SLA-DOA/CD4	24
ssc04350	Environmental Information Processing	Signal transduction	ssc04350	TGF-beta signaling pathway	27/1254	109/9202	0.0012155	0.0012155	0.0045002	ID1/TGIF2/TNF/NBL1/SMAD1/LTBP1/ID3/ACVR1B/BMPR1B/TFRC/GREM1/TGFB1/ID2/LRRC32/SMAD9/FBN1/INHBE/LOC100524517/BMP8A/INHBB/BMP5/LEFTY2/TF/AMHR2/TGFB3/BMP8B/FMOD	27
ssc04080	Environmental Information Processing	Signaling molecules and interaction	ssc04080	Neuroactive ligand-receptor interaction	71/1254	369/9202	0.00133947	0.00133947	0.00487515	C3/OGFR/PTGIR/AGT/GRIN2D/EDN1/C5/THRA/TACR1/GRIN3B/GIPR/PRLR/HRH1/BDKRB2/CHRNA9/DRD1/OPRL1/F2/CHRNA7/LTB4R/HTR1D/GCG/SPX/GPR35/NTSR2/GRM4/GLRB/DRD2/GRM7/GHRHR/THRB/CALCR/C3AR1/P2RY6/PTH2R/MLNR/LTB4R2/RXFP4/UCN/ADRA1B/CHRNB2/P2RX1/QRFP/NMB/C5AR1/ADM2/CRH/GRIA2/BDKRB1/TSHR/RLN2/POMC/GLP2R/HTR6/PTGFR/NPB/EDNRA/P2RY14/NPBWR1/GRM1/AVP/LYPD6/MC5R/NPFFR1/DRD3/CHRM4/CNR1/CHRM3/GRM6/GABRG3/SSTR1	71
ssc04015	Environmental Information Processing	Signal transduction	ssc04015	Rap1 signaling pathway	45/1254	213/9202	0.00153028	0.00153028	0.0054768	CSF1/EFNA3/ID1/FGFR3/VAV3/RAPGEF2/RAP1GAP/PIK3R2/FGFR4/PIK3CD/PRKCG/ITGAM/BRAF/EFNA4/PIK3R1/KDR/PGF/ADCY4/NGF/RASSF5/PLCB2/PDGFRB/RAC2/SIPA1L2/LOC100511937/RGS14/RAPGEF3/LAT/NGFR/DRD2/PDGFD/TIAM1/RASGRP2/ITGB2/RASGRP3/VAV1/HGF/MAPK13/FGF6/EGF/ADCY5/FGF18/CALML5/CNR1/CSF1R	45
ssc05418	Human Diseases	Cardiovascular disease	ssc05418	Fluid shear stress and atherosclerosis	32/1254	139/9202	0.00169399	0.00169399	0.00590416	NFKB1/ARHGEF2/ICAM1/TNF/GPC1/JUN/SQSTM1/KLF2/PIK3R2/BMPR1B/EDN1/IL1R1/PIK3CD/VCAM1/THBD/PIK3R1/KDR/IL1A/FOS/SELE/CTSL/RAC2/LOC100511937/LOC106510200/PECAM1/IL1R2/LOC780435/MAPK13/MMP2/CCL2/CALML5/LOC110260350	32
ssc04929	Organismal Systems	Endocrine system	ssc04929	GnRH secretion	18/1254	64/9202	0.00170468	0.00170468	0.00590416	SPP1/PIK3R2/PIK3CD/PRKCG/PIK3R1/CACNA1G/TRPC4/CACNA1S/PLCB2/KCNN3/LOC100511937/KCNN1/KCNN4/KCNN2/CACNA1C/CACNA1F/HCN1/CACNA1I	18
ssc04976	Organismal Systems	Digestive system	ssc04976	Bile secretion	22/1254	85/9202	0.00183215	0.00183215	0.00624493	ABCB1/CYP7A1/EPHX1/ADCY4/CFTR/ABCB4/AQP1/ABCC2/NCEH1/SULT2A1/KCNN2/SLC51A/NR1H4/LOC100522267/LOC100157711/SLCO1A2/AQP9/ABCB11/FXYD2/ADCY5/SLC4A5/ATP1A3	22
ssc04978	Organismal Systems	Digestive system	ssc04978	Mineral absorption	16/1254	55/9202	0.00206351	0.00206351	0.00692362	CYBRD1/FTH1/ATP7B/TRPM6/HEPHL1/SLC39A4/ATP2B3/SLC34A1/LOC100157711/SLC6A19/SLC8A2/TF/FXYD2/SLC8A1/ATP1A3/LOC100739663	16
ssc04721	Organismal Systems	Nervous system	ssc04721	Synaptic vesicle cycle	20/1254	76/9202	0.00234267	0.00234267	0.00773934	SLC1A2/RIMS1/ATP6V1B1/UNC13A/SLC6A9/ATP6V1E2/DNM1/RAB3A/ATP6V0A4/SLC17A7/SLC6A4/SNAP25/ATP6V0D2/SLC6A5/CPLX1/SLC6A13/UNC13C/SLC17A8/SLC18A1/SLC6A3	20
ssc05221	Human Diseases	Cancer: specific types	ssc05221	Acute myeloid leukemia	18/1254	66/9202	0.00248351	0.00248351	0.00808033	NFKB1/STAT5A/RUNX1/PML/LEF1/PIK3R2/PIK3CD/PER2/ITGAM/BRAF/PIK3R1/CSF2/SPI1/PIM1/LOC100511937/FLT3/FCGR1A/CSF1R	18
ssc05414	Human Diseases	Cardiovascular disease	ssc05414	Dilated cardiomyopathy	25/1254	104/9202	0.00281636	0.00281636	0.0090265	TNF/AGT/CACNG7/TGFB1/ADCY4/TNNI3/CACNA1S/CACNA2D2/TTN/RYR2/ITGB6/ITGA7/CACNG6/ITGA4/CACNA2D3/ACTC1/CACNA1C/SLC8A2/CACNG5/MYH7/CACNA1F/ADCY5/TGFB3/ITGA8/SLC8A1	25
ssc04934	Human Diseases	Endocrine and metabolic disease	ssc04934	Cushing syndrome	33/1254	150/9202	0.00316541	0.00316541	0.00999603	CREB5/LEF1/AGT/ATF4/BRAF/ARMC5/ADCY4/CACNA1G/CACNA1S/PLCB2/PBX1/WNT11/WNT5A/HSD3B1/NCEH1/FZD2/WNT9A/FZD8/CYP11A1/PDE11A/CRH/CACNA1C/CAMK2B/WNT6/POMC/NR5A1/CACNA1F/WNT1/ADCY5/PDE8B/WNT3/WNT4/CACNA1I	33
ssc05145	Human Diseases	Infectious disease: parasitic	ssc05145	Toxoplasmosis	25/1254	106/9202	0.00369378	0.00369378	0.0114887	HSPA6/HSP70.2/NFKB1/BIRC3/TNF/STAT1/CD40/NOS2/NFKBIA/TRAF6/TLR2/SOCS1/TGFB1/IL10RA/PIK3R6/LAMA3/PIK3R5/HSPA1L/SLA-DMB/CCR5/IL12A/MAPK13/SLA-DRA/SLA-DOA/TGFB3	25
ssc05030	Human Diseases	Substance dependence	ssc05030	Cocaine addiction	14/1254	48/9202	0.00374508	0.00374508	0.0114887	NFKB1/CREB5/JUN/GRIN2D/ATF4/GRIN3B/DRD1/PPP1R1B/DDC/DRD2/GRIA2/ADCY5/SLC18A1/SLC6A3	14
ssc04510	Cellular Processes	Cellular community - eukaryotes	ssc04510	Focal adhesion	41/1254	199/9202	0.00389724	0.00389724	0.0116121	PAK6/BIRC3/VAV3/JUN/TNN/SHC3/PAK1/SPP1/PIK3R2/PIK3CD/PRKCG/TNXB/BRAF/COL9A3/PIK3R1/KDR/PGF/MYLK2/PPP1R12B/MYLK/PDGFRB/RAC2/ITGB6/ITGA7/LAMA3/LOC100511937/COL4A4/FYN/ITGA4/COL6A2/RELN/RASGRF1/PDGFD/COL1A2/VAV1/HGF/SHC4/EGF/ITGA8/MYLK4/COL6A3	41
ssc04926	Organismal Systems	Endocrine system	ssc04926	Relaxin signaling pathway	29/1254	129/9202	0.0039387	0.0039387	0.0116121	NFKB1/CREB5/JUN/MMP13/SHC3/PIK3R2/EDN1/NOS2/PIK3CD/NFKBIA/GNG4/ATF4/PIK3R1/TGFB1/ADCY4/FOS/PLCB2/LOC100511937/COL4A4/COL1A2/RXFP4/GNG11/SHC4/RLN2/MAPK13/MMP2/ACTA2/ADCY5/GNG8	29
ssc04970	Organismal Systems	Digestive system	ssc04970	Salivary secretion	22/1254	90/9202	0.00394753	0.00394753	0.0116121	BST1/PRKCG/ADCY4/MUC5AC/PLCB2/ATP2B3/AMY2/KCNN4/BEST2/ADRA1B/LOC100157711/AQP5/LOC100153854/LOC100625149/FXYD2/ADCY5/MUC5B/DMBT1/ATP1A3/CALML5/RYR3/CHRM3	22
ssc05165	Human Diseases	Infectious disease: viral	ssc05165	Human papillomavirus infection	62/1254	328/9202	0.00402076	0.00402076	0.0116676	IRF1/NFKB1/MX1/CREB5/STAT2/ISG15/SLA-7/TNF/STAT1/IRF9/EIF2AK2/MDM2/TICAM1/FAS/HES4/NOTCH1/IKBKE/TNN/NOTCH3/OASL/SPP1/PIK3R2/PIK3CD/IFNB1/IFNAR2/TNXB/ATP6V1B1/COL9A3/PIK3R1/ATP6V1E2/HEY2/PDGFRB/ITGB6/WNT11/ITGA7/WNT5A/LAMA3/LOC100511937/COL4A4/FADD/IFN-ALPHAOMEGA/ITGA4/PTGS2/COL6A2/HES7/ATP6V0A4/RELN/FZD2/COL1A2/ATP6V0D2/WNT9A/FZD8/NOTCH4/MFNG/WNT6/EGF/WNT1/HEY1/ITGA8/WNT3/WNT4/COL6A3	62
ssc05152	Human Diseases	Infectious disease: bacterial	ssc05152	Tuberculosis	38/1254	185/9202	0.00561125	0.00561125	0.0160659	C3/NFKB1/IL6/CEBPG/RIPK2/IRAK2/TNF/STAT1/FCGR3A/NOS2/IFNB1/TRAF6/BID/ITGAM/TLR2/IL23A/MRC2/CYP27B1/IL1A/TGFB1/IL10RA/FADD/IFN-ALPHAOMEGA/LSP1/ATP6V0A4/EEA1/SLA-DMB/ATP6V0D2/CORO1A/ITGB2/IL12A/CAMK2B/MAPK13/SLA-DRA/SLA-DOA/FCGR1A/TGFB3/CALML5	38
ssc04917	Organismal Systems	Endocrine system	ssc04917	Prolactin signaling pathway	18/1254	71/9202	0.00579966	0.00579966	0.0163868	IRF1/NFKB1/STAT5A/STAT1/CISH/SHC3/PIK3R2/PIK3CD/SOCS4/SOCS1/PIK3R1/PRLR/GCK/FOS/LOC100511937/ELF5/SHC4/MAPK13	18
ssc04623	Organismal Systems	Immune system	ssc04623	Cytosolic DNA-sensing pathway	20/1254	82/9202	0.0059894	0.0059894	0.01651	NFKB1/IL6/CCL4/CCL5/ZBP1/IRF7/ADAR/IKBKE/NFKBIA/IFNB1/NLRP3/POLR1C/TREX1/ZCCHC3/CXCL10/FADD/DNASE2/IFN-ALPHAOMEGA/LOC100156073/MEFV	20
ssc04925	Organismal Systems	Endocrine system	ssc04925	Aldosterone synthesis and secretion	22/1254	93/9202	0.005997	0.005997	0.01651	CREB5/AGT/DAGLA/PRKCG/ATF4/NR4A2/ADCY4/CACNA1G/CACNA1S/PLCB2/HSD3B1/ATP2B3/CYP11A1/LOC100157711/CACNA1C/CAMK2B/POMC/CACNA1F/ADCY5/ATP1A3/CALML5/CACNA1I	22
ssc05205	Human Diseases	Cancer: overview	ssc05205	Proteoglycans in cancer	41/1254	204/9202	0.0061162	0.0061162	0.016625	TNF/ERBB3/HSPG2/GPC1/MDM2/FAS/VAV3/PAK1/RRAS2/PIK3R2/PIK3CD/PRKCG/BRAF/TLR2/TIMP3/PIK3R1/KDR/PTCH1/TGFB1/PDCD4/PPP1R12B/CTSL/WNT11/WNT5A/LOC100511937/FZD2/TIAM1/COL1A2/WNT9A/FZD8/HCLS1/VAV1/TWIST2/HGF/CAMK2B/WNT6/MAPK13/MMP2/WNT1/WNT3/WNT4	41
ssc04915	Organismal Systems	Endocrine system	ssc04915	Estrogen signaling pathway	29/1254	133/9202	0.00620961	0.00620961	0.0166679	HSPA6/HSP70.2/CREB5/LOC110255312/JUN/SHC3/PIK3R2/PIK3CD/ATF4/LOC100737113/KRT23/PIK3R1/ADCY4/FOS/LOC110255272/PLCB2/KRT10/LOC100511937/HSPA1L/LOC100737030/SHC4/POMC/MMP2/GREB1/ADCY5/GRM1/KRT15/CALML5/LOC100515166	29
ssc05224	Human Diseases	Cancer: specific types	ssc05224	Breast cancer	31/1254	145/9202	0.00645195	0.00645195	0.0171046	NFKB2/LEF1/NOTCH1/JUN/NOTCH3/SHC3/PIK3R2/PIK3CD/GADD45A/BRAF/PIK3R1/FOS/HEY2/WNT11/WNT5A/LOC100511937/FZD2/WNT9A/FZD8/NOTCH4/DLL3/SHC4/WNT6/FGF6/EGF/WNT1/HEY1/DDB2/FGF18/WNT3/WNT4	31
ssc02010	Environmental Information Processing	Membrane transport	ssc02010	ABC transporters	14/1254	51/9202	0.00678016	0.00678016	0.0177555	TAP1/ABCB1/ABCA2/CFTR/ABCA1/ABCB9/ABCC5/ABCB4/ABCC2/LOC100522267/ABCG4/ABCC11/ABCC9/ABCB11	14
ssc04217	Cellular Processes	Cell growth and death	ssc04217	Necroptosis	33/1254	158/9202	0.00729824	0.00729824	0.0188819	TNFAIP3/ZBP1/STAT5A/STAT2/TNFSF10/BIRC3/CFLAR/TNF/STAT1/IRF9/EIF2AK2/TICAM1/LOC100737977/FAS/JAK3/SQSTM1/CYLD/TRAF2/LOC100624226/FTH1/IFNB1/IFNAR2/BID/SPATA2/IL1A/NLRP3/FADD/IFN-ALPHAOMEGA/PLA2G4E/PLA2G4D/STAT4/CAMK2B/PYGM	33
ssc05143	Human Diseases	Infectious disease: parasitic	ssc05143	African trypanosomiasis	11/1254	37/9202	0.00832976	0.00832976	0.0210736	IL6/ICAM1/TNF/FAS/IDO2/PRKCG/VCAM1/SELE/IDO1/PLCB2/IL12A	11
ssc04973	Organismal Systems	Digestive system	ssc04973	Carbohydrate digestion and absorption	13/1254	47/9202	0.00834165	0.00834165	0.0210736	PIK3R2/PIK3CD/PIK3R1/MGAM2/PLCB2/LOC100511937/AMY2/MGAM/LOC100157711/LCT/LOC100153854/FXYD2/ATP1A3	13
ssc05412	Human Diseases	Cardiovascular disease	ssc05412	Arrhythmogenic right ventricular cardiomyopathy	20/1254	85/9202	0.00908547	0.00908547	0.0225035	LEF1/CACNG7/CACNA1S/CACNA2D2/RYR2/CDH2/ITGB6/ITGA7/DSC2/CACNG6/ITGA4/CACNA2D3/CTNNA3/CACNA1C/SLC8A2/CACNG5/CACNA1F/ITGA8/ACTN2/SLC8A1	20
ssc04971	Organismal Systems	Digestive system	ssc04971	Gastric acid secretion	18/1254	74/9202	0.00911725	0.00911725	0.0225035	KCNJ16/PRKCG/KCNJ2/MYLK2/ADCY4/CFTR/PLCB2/SLC26A7/MYLK/ATP4A/LOC100157711/CAMK2B/ADCY5/ATP1A3/CALML5/CHRM3/KCNJ15/MYLK4	18
ssc04270	Organismal Systems	Circulatory system	ssc04270	Vascular smooth muscle contraction	29/1254	137/9202	0.00947878	0.00947878	0.0231051	PTGIR/AGT/EDN1/PRKCG/BRAF/MYLK2/ACTG2/ADCY4/PPP1R12B/CACNA1S/PPP1R14A/PLCB2/MYLK/PLA2G4E/RAMP1/PLA2G4D/MYH11/ADRA1B/ADM2/CACNA1C/LOC100625149/CACNA1F/LOC110259864/ACTA2/ADCY5/EDNRA/AVP/CALML5/MYLK4	29
ssc04550	Cellular Processes	Cellular community - eukaryotes	ssc04550	Signaling pathways regulating pluripotency of stem cells	30/1254	143/9202	0.00957617	0.00957617	0.0231051	ID1/KLF4/FGFR3/JAK3/SMAD1/ID3/ACVR1B/PIK3R2/BMPR1B/FGFR4/PIK3CD/PIK3R1/ID2/SMAD9/WNT11/WNT5A/LOC100511937/INHBE/FZD2/LOC100524517/WNT9A/ESRRB/FZD8/INHBB/LEFTY2/WNT6/MAPK13/WNT1/WNT3/WNT4	30
ssc04924	Organismal Systems	Endocrine system	ssc04924	Renin secretion	17/1254	69/9202	0.00973014	0.00973014	0.0232158	AGT/EDN1/KCNJ2/CACNA1S/CLCA4/PLCB2/AQP1/ACE/REN/CLCA2/CACNA1C/LOC100625149/CACNA1F/ADCY5/EDNRA/CALML5/PDE3B	17
ssc04940	Human Diseases	Endocrine and metabolic disease	ssc04940	Type I diabetes mellitus	13/1254	48/9202	0.010049	0.010049	0.023713	SLA-7/TNF/FAS/IL1A/CD86/PRF1/PTPRN/SLA-DMB/IL2/LTA/IL12A/SLA-DRA/SLA-DOA	13
ssc04371	Environmental Information Processing	Signal transduction	ssc04371	Apelin signaling pathway	29/1254	138/9202	0.0104857	0.0104857	0.0241409	EGR1/NOTCH3/RRAS2/KLF2/SPP1/NOS2/GNG4/MYLK2/ADCY4/PIK3R4/RYR2/PLCB2/MYLK/PIK3R6/SERPINE1/PIK3R5/PRKAG3/RYR1/MYL4/GNG11/SLC8A2/ACTA2/ADCY5/SLC8A1/GNG8/CALML5/RYR3/PDE3B/MYLK4	29
ssc04115	Cellular Processes	Cell growth and death	ssc04115	p53 signaling pathway	18/1254	75/9202	0.0105113	0.0105113	0.0241409	SESN2/BBC3/MDM2/LOC100737977/FAS/GORAB/SHISA5/LOC100624226/SESN3/PMAIP1/BID/GADD45A/PPM1D/RRM2B/SERPINE1/SESN1/ADGRB1/DDB2	18
ssc05135	Human Diseases	Infectious disease: bacterial	ssc05135	Yersinia infection	30/1254	144/9202	0.0105676	0.0105676	0.0241409	NFKB1/IL6/TNF/TICAM1/CXCL8/VAV3/JUN/TRAF2/PIK3R2/PIK3CD/NFKBIA/IFNB1/TRAF6/PIK3R1/NLRP3/LIMK1/FOS/RAC2/LOC100511937/ITGA4/LAT/IL2/LCK/VAV1/MEFV/MAPK13/WAS/CCL2/CD8A/CD4	30
ssc04750	Organismal Systems	Sensory system	ssc04750	Inflammatory mediator regulation of TRP channels	24/1254	109/9202	0.0107037	0.0107037	0.0241945	PIK3R2/IL1R1/PIK3CD/PRKCG/PIK3R1/TRPM8/ADCY4/HRH1/BDKRB2/NGF/PLCB2/LOC100511937/CYP2J34/PLA2G4E/TRPV3/PLA2G4D/ASIC3/BDKRB1/CAMK2B/ASIC4/MAPK13/ADCY5/CALML5/CYP2C49	24
ssc05223	Human Diseases	Cancer: specific types	ssc05223	Non-small cell lung cancer	17/1254	70/9202	0.0112656	0.0112656	0.0251993	STAT5A/RASSF1/JAK3/PIK3R2/PIK3CD/PRKCG/GADD45A/BRAF/PIK3R1/RASSF5/LOC100511937/HGF/EGF/FHIT/DDB2/RET/KIF5C	17
ssc04260	Organismal Systems	Circulatory system	ssc04260	Cardiac muscle contraction	20/1254	87/9202	0.0117866	0.0117866	0.0260929	CACNG7/TNNI3/CACNA1S/CACNA2D2/RYR2/CACNG6/CACNA2D3/SLC9A7/MYL4/LOC100157711/ACTC1/CACNA1C/SLC8A2/CACNG5/MYH7/FXYD2/CACNA1F/SLC8A1/ATP1A3/TRDN	20
ssc01522	Human Diseases	Drug resistance: antineoplastic	ssc01522	Endocrine resistance	21/1254	93/9202	0.0122927	0.0122927	0.0269357	MDM2/NOTCH1/JUN/NOTCH3/SHC3/PIK3R2/PIK3CD/BRAF/PIK3R1/LOC100620827/ADCY4/FOS/LOC106509183/LOC100511937/NOTCH4/DLL3/SHC4/MAPK13/MMP2/ABCB11/ADCY5	21
ssc00500	Metabolism	Carbohydrate metabolism	ssc00500	Starch and sucrose metabolism	10/1254	34/9202	0.0126223	0.0126223	0.0271322	GAA/ENPP1/GCK/PGM2L1/MGAM2/AMY2/TREH/MGAM/LOC100153854/PYGM	10
ssc05332	Human Diseases	Immune disease	ssc05332	Graft-versus-host disease	11/1254	39/9202	0.0126419	0.0126419	0.0271322	IL6/SLA-7/TNF/FAS/IL1A/CD86/PRF1/SLA-DMB/IL2/SLA-DRA/SLA-DOA	11
ssc04936	Human Diseases	Endocrine and metabolic disease	ssc04936	Alcoholic liver disease	29/1254	140/9202	0.0127615	0.0127615	0.0271322	C3/NFKB1/IL6/TNF/TICAM1/CXCL8/FAS/LEF1/TRA2B/IKBKE/TRA2A/NFKBIA/IFNB1/TRAF6/LOC100525396/C5/SIRT1/C2/FADD/ACACB/IFN-ALPHAOMEGA/C3AR1/PRKAG3/LOC100512795/IL12A/C5AR1/MAPK13/C4A/C1QC	29
ssc04081			ssc04081	Hormone signaling	42/1254	220/9202	0.0135846	0.0135846	0.0285991	STAT5A/SMAD1/AGT/PIK3R2/BMPR1B/PIK3CD/GNG4/THRA/PIK3R1/GIPR/ADCY4/PRLR/DRD1/IRS2/OPRL1/SMAD9/HEPHL1/PLCB2/LOC100511937/GCG/RAPGEF3/RAMP1/DRD2/GHRHR/THRB/CALCR/SLC16A2/MLNR/UCN/GNG11/ADRA1B/CRH/GUCY2C/TSHR/POMC/AMHR2/ADCY5/AVP/GNG8/MC5R/DRD3/SSTR1	42
ssc04666	Organismal Systems	Immune system	ssc04666	Fc gamma R-mediated phagocytosis	21/1254	94/9202	0.0138586	0.0138586	0.0287756	FCGR3A/VAV3/PAK1/WASF3/SCIN/PIK3R2/PIK3CD/PRKCG/PIK3R1/MARCKSL1/LIMK1/RAC2/LOC100511937/PLA2G4E/LAT/PLA2G4D/MARCKS/VAV1/INPP5D/FCGR1A/WAS	21
ssc04664	Organismal Systems	Immune system	ssc04664	Fc epsilon RI signaling pathway	16/1254	66/9202	0.0139364	0.0139364	0.0287756	TNF/VAV3/PIK3R2/PIK3CD/PIK3R1/CSF2/RAC2/LOC100511937/PLA2G4E/FYN/LAT/PLA2G4D/VAV1/MAPK13/INPP5D/ALOX5AP	16
ssc04979	Organismal Systems	Digestive system	ssc04979	Cholesterol metabolism	13/1254	50/9202	0.0142694	0.0142694	0.0291825	PLTP/CYP7A1/LRP1/NPC1/LRPAP1/LRP2/ABCA1/APOC3/LCAT/NCEH1/CIDEB/ABCB11/APOC2	13
ssc05235	Human Diseases	Cancer: overview	ssc05235	PD-L1 expression and PD-1 checkpoint pathway in cancer	21/1254	95/9202	0.0155785	0.0155785	0.0315593	NFKB1/BATF2/STAT1/TICAM1/NFKBIE/JUN/CD274/PIK3R2/PIK3CD/NFKBIA/TRAF6/TLR2/PIK3R1/FOS/CD3E/LOC100511937/LAT/LCK/MAPK13/EGF/CD4	21
ssc01521	Human Diseases	Drug resistance: antineoplastic	ssc01521	EGFR tyrosine kinase inhibitor resistance	18/1254	78/9202	0.0157315	0.0157315	0.0315714	IL6/ERBB3/GAS6/FGFR3/SHC3/PIK3R2/PIK3CD/PRKCG/BRAF/PIK3R1/KDR/PDGFRB/LOC100511937/PDGFD/HGF/SHC4/EGF/EIF4E1B	18
ssc04662	Organismal Systems	Immune system	ssc04662	B cell receptor signaling pathway	19/1254	84/9202	0.0164239	0.0164239	0.0326557	NFKB1/LOC100519082/NFKBIE/VAV3/JUN/PIK3R2/PIK3CD/NFKBIA/DAPP1/PIK3R1/FOS/RAC2/LOC100511937/BANK1/RASGRP3/CD79A/VAV1/INPP5D/BLNK	19
ssc04660	Organismal Systems	Immune system	ssc04660	T cell receptor signaling pathway	26/1254	125/9202	0.0168314	0.0168314	0.0331589	NFKB1/PAK6/TNF/NFKBIE/VAV3/JUN/ITK/PAK1/PIK3R2/MAP3K8/PIK3CD/NFKBIA/PIK3R1/CSF2/FOS/CD3E/LOC100511937/FYN/LAT/IL2/LCK/VAV1/GRAP2/MAPK13/CD8A/CD4	26
ssc04918	Organismal Systems	Endocrine system	ssc04918	Thyroid hormone synthesis	17/1254	73/9202	0.0170412	0.0170412	0.0332671	CREB5/HSPA5/GPX3/PRKCG/ATF4/ADCY4/LRP2/PLCB2/ALB/DUOX2/TG/GPX6/LOC100157711/TSHR/FXYD2/ADCY5/ATP1A3	17
ssc05231	Human Diseases	Cancer: overview	ssc05231	Choline metabolism in cancer	21/1254	96/9202	0.0174621	0.0174621	0.0337816	JUN/SLC44A2/SLC44A4/DGKI/WASF3/PIK3R2/PIK3CD/PRKCG/PIK3R1/GPCPD1/FOS/PDGFRB/RAC2/LOC100511937/DGKK/PLA2G4E/PLA2G4D/PDGFD/EGF/WAS/DGKG	21
ssc01524	Human Diseases	Drug resistance: antineoplastic	ssc01524	Platinum drug resistance	17/1254	74/9202	0.0194045	0.0194045	0.0372042	BIRC3/BBC3/MDM2/FAS/PIK3R2/MSH2/PMAIP1/PIK3CD/BID/ATP7B/PIK3R1/ABCC2/LOC100511937/FADD/LOC106510200/LOC780435/LOC110260350	17
ssc04820			ssc04820	Cytoskeleton in muscle cells	43/1254	232/9202	0.0204799	0.0204799	0.0389185	HSPG2/SYNE1/MYOM3/TMOD1/ELN/TNNI1/COL9A3/BGN/ACTG2/TNNI3/MYOM1/COL11A1/TTN/TNNI2/ITGB6/COL5A2/ITGA7/DSC2/COL4A4/ANKRD1/MYBPC2/MYOM2/ITGA4/COL6A2/FBN2/FBN1/MYH15/FMN2/MYH11/COL1A2/MYL4/LOC100157711/VCAN/ACTC1/PDLIM4/MYH7/AMPD1/ITGA8/ACTN2/ATP1A3/MYBPH/CSRP2/COL6A3	43
ssc04930	Human Diseases	Endocrine and metabolic disease	ssc04930	Type II diabetes mellitus	12/1254	47/9202	0.0209265	0.0209265	0.0394183	TNF/PIK3R2/PIK3CD/SOCS4/SOCS1/PIK3R1/CACNA1G/GCK/IRS2/LOC100511937/CACNA1C/MAFA	12
ssc05220	Human Diseases	Cancer: specific types	ssc05220	Chronic myeloid leukemia	17/1254	75/9202	0.0220112	0.0220112	0.0407826	NFKB1/STAT5A/RUNX1/MDM2/SHC3/PIK3R2/ABL1/PIK3CD/NFKBIA/GADD45A/BRAF/PIK3R1/TGFB1/LOC100511937/SHC4/TGFB3/DDB2	17
ssc05330	Human Diseases	Immune disease	ssc05330	Allograft rejection	11/1254	42/9202	0.0220306	0.0220306	0.0407826	SLA-7/TNF/FAS/CD40/CD86/PRF1/SLA-DMB/IL2/IL12A/SLA-DRA/SLA-DOA	11
ssc04310	Environmental Information Processing	Signal transduction	ssc04310	Wnt signaling pathway	33/1254	171/9202	0.0228913	0.0228913	0.0420136	WIF1/LEF1/JUN/TLE2/FOSL1/PRKCG/MMP7/SIRT1/PRICKLE1/PLCB2/SERPINF1/TLE6/RAC2/WNT11/WNT5A/VANGL2/FZD2/NFATC4/FRZB/RSPO2/WNT9A/LGR6/FZD8/DKK4/CAMK2B/WNT6/APCDD1/WNT1/WNT3/WNT4/DKK2/LGR5/RSPO1	33
ssc01523	Human Diseases	Drug resistance: antineoplastic	ssc01523	Antifolate resistance	9/1254	32/9202	0.0235436	0.0235436	0.0428447	NFKB1/IL6/TNF/SLC19A1/FOLR2/ABCC5/ABCC2/MTHFR/FOLR1	9
ssc04151	Environmental Information Processing	Signal transduction	ssc04151	PI3K-Akt signaling pathway	61/1254	351/9202	0.0248832	0.0248832	0.0449019	NFKB1/IL6/CREB5/CSF1/EFNA3/ERBB3/MDM2/FGFR3/JAK3/TNN/SPP1/PIK3R2/FGFR4/PIK3CD/IFNB1/IFNAR2/TNXB/GNG4/ATF4/TLR2/COL9A3/EFNA4/PIK3R1/KDR/PGF/NRTN/PRLR/NGF/IL2RA/PDGFRB/ITGB6/ITGA7/PIK3R6/LAMA3/LOC100511937/COL4A4/PIK3R5/IFN-ALPHAOMEGA/ITGA4/COL6A2/RELN/NGFR/IL2/CSF3/PDGFD/COL1A2/IL7R/CSF3R/GNG11/HGF/FGF6/IL2RG/FLT3/EGF/ITGA8/GNG8/EIF4E1B/FGF18/RET/CSF1R/COL6A3	61
ssc04216	Cellular Processes	Cell growth and death	ssc04216	Ferroptosis	11/1254	43/9202	0.0260743	0.0260743	0.0466593	SLC3A2/ACSL5/FTH1/SAT1/TFRC/LPCAT3/SAT2/SLC39A8/SLC7A11/CP/TF	11
ssc04726	Organismal Systems	Nervous system	ssc04726	Serotonergic synapse	24/1254	118/9202	0.0270599	0.0270599	0.0480229	PRKCG/GNG4/BRAF/CACNA1S/KCND2/PLCB2/HTR1D/CYP2J34/PLA2G4E/PTGS2/RAPGEF3/DDC/SLC6A4/PLA2G4D/KCNN2/GNG11/CACNA1C/LOC100627093/CACNA1F/HTR6/ADCY5/GNG8/SLC18A1/CYP2C49	24
ssc04810	Cellular Processes	Cell motility	ssc04810	Regulation of actin cytoskeleton	42/1254	230/9202	0.0273628	0.0273628	0.0481624	PAK6/FGFR3/VAV3/PAK1/RRAS2/SCIN/PIK3R2/IQGAP2/FGFR4/PIK3CD/ITGAM/BRAF/C5/ARHGEF6/PIK3R1/MYLK2/LIMK1/PPP1R12B/BDKRB2/F2/MYLK/PDGFRB/RAC2/ITGB6/ITGA7/LOC100511937/ITGA4/C9/MYH11/PDGFD/TIAM1/INSRR/ITGB2/VAV1/BDKRB1/FGF6/EGF/ITGA8/FGF18/CHRM4/CHRM3/MYLK4	42
ssc04012	Environmental Information Processing	Signal transduction	ssc04012	ErbB signaling pathway	18/1254	84/9202	0.0320084	0.0320084	0.0558812	STAT5A/PAK6/ABL2/ERBB3/JUN/SHC3/PAK1/PIK3R2/ABL1/PIK3CD/PRKCG/BRAF/PIK3R1/LOC100511937/NRG3/CAMK2B/SHC4/EGF	18
ssc04145	Cellular Processes	Transport and catabolism	ssc04145	Phagosome	28/1254	145/9202	0.0338106	0.0338106	0.0585514	C3/TAP1/SLA-7/FCGR3A/TUBB4A/TFRC/ITGAM/ATP6V1B1/TLR2/DYNC2H1/MRC2/ATP6V1E2/OLR1/CTSL/FCAR/ATP6V0A4/EEA1/SLA-DMB/ATP6V0D2/CORO1A/SFTPA1/ITGB2/LOC100155138/SLA-DRA/SLA-DOA/FCGR1A/TUBAL3/MBL2	28
ssc04724	Organismal Systems	Nervous system	ssc04724	Glutamatergic synapse	23/1254	115/9202	0.0357498	0.0357498	0.0614143	GRIN2D/SLC1A2/PRKCG/GNG4/GRIN3B/ADCY4/DLGAP1/SHANK1/SLC38A3/PLCB2/PLA2G4E/GRM4/SLC17A7/GRM7/PLA2G4D/GNG11/GRIA2/CACNA1C/ADCY5/GRM1/GNG8/SLC17A8/GRM6	23
ssc05163	Human Diseases	Infectious disease: viral	ssc05163	Human cytomegalovirus infection	41/1254	228/9202	0.0361929	0.0361929	0.0616821	NFKB1/IL6/CCL4/CCL5/CREB5/TAP1/SLA-7/TNF/MDM2/CXCL8/FAS/TRAF2/PIK3R2/IL1R1/PIK3CD/NFKBIA/IFNB1/PRKCG/GNG4/BID/ATF4/LOC100515857/PIK3R1/ADCY4/PLCB2/RAC2/IL10RA/LOC100511937/FADD/IFN-ALPHAOMEGA/CCL3L1/PTGS2/NFATC4/CXCR2/GNG11/CCR5/MAPK13/ADCY5/GNG8/CCL2/CALML5	41
ssc00480	Metabolism	Metabolism of other amino acids	ssc00480	Glutathione metabolism	13/1254	57/9202	0.0400403	0.0400403	0.0677017	CHAC1/GPX3/IDH2/GGT1/GGCT/GSTK1/LOC100520618/RRM2B/GGT6/LOC106510200/GPX6/LOC780435/LOC110260350	13
ssc05217	Human Diseases	Cancer: specific types	ssc05217	Basal cell carcinoma	14/1254	63/9202	0.0414365	0.0414365	0.0695152	LEF1/GADD45A/PTCH1/WNT11/WNT5A/FZD2/GLI1/WNT9A/FZD8/WNT6/WNT1/DDB2/WNT3/WNT4	14
ssc04611	Organismal Systems	Immune system	ssc04611	Platelet activation	24/1254	123/9202	0.0420805	0.0420805	0.0700482	PTGIR/PIK3R2/PIK3CD/PIK3R1/MYLK2/ADCY4/F2/PLCB2/MYLK/PIK3R6/LOC100511937/PIK3R5/PLA2G4E/FYN/FGB/PLA2G4D/COL1A2/RASGRP2/P2RX1/MAPK13/LOC100625149/ADCY5/FERMT3/MYLK4	24
ssc05218	Human Diseases	Cancer: specific types	ssc05218	Melanoma	15/1254	69/9202	0.042443	0.042443	0.0701083	MDM2/PIK3R2/PIK3CD/GADD45A/BRAF/MITF/PIK3R1/PDGFRB/LOC100511937/PDGFD/HGF/FGF6/EGF/DDB2/FGF18	15
ssc05416	Human Diseases	Cardiovascular disease	ssc05416	Viral myocarditis	16/1254	75/9202	0.0431287	0.0431287	0.070466	SLA-7/ICAM1/ABL2/CD40/ABL1/BID/CD86/CD55/RAC2/PRF1/FYN/SLA-DMB/ITGB2/SLA-DRA/MYH7/SLA-DOA	16
ssc04713	Organismal Systems	Environmental adaptation	ssc04713	Circadian entrainment	20/1254	99/9202	0.043644	0.043644	0.070466	GRIN2D/PER2/PRKCG/GNG4/ADCY4/CACNA1G/FOS/RYR2/PLCB2/RYR1/GNG11/GRIA2/CACNA1C/CAMK2B/LOC100625149/ADCY5/GNG8/CALML5/RYR3/CACNA1I	20
ssc04972	Organismal Systems	Digestive system	ssc04972	Pancreatic secretion	20/1254	99/9202	0.043644	0.043644	0.070466	BST1/PRKCG/ADCY4/CFTR/RYR2/CLCA4/PLCB2/ATP2B3/AMY2/CLCA2/LOC100157711/PNLIP/LOC100153854/FXYD2/LOC110259864/ADCY5/PNLIPRP1/ATP1A3/CHRM3/CTRB2	20
ssc05226	Human Diseases	Cancer: specific types	ssc05226	Gastric cancer	28/1254	149/9202	0.0460002	0.0460002	0.073716	ABCB1/LEF1/SHC3/PIK3R2/PIK3CD/GADD45A/BRAF/PIK3R1/TGFB1/WNT11/WNT5A/LOC100511937/FZD2/WNT9A/FZD8/LOC100522267/CTNNA3/HGF/SHC4/WNT6/FGF6/EGF/WNT1/TGFB3/DDB2/FGF18/WNT3/WNT4	28
ssc04935	Organismal Systems	Endocrine system	ssc04935	Growth hormone synthesis, secretion and action	23/1254	118/9202	0.0463528	0.0463528	0.0737308	CREB5/STAT5A/STAT1/SHC3/PIK3R2/PIK3CD/PRKCG/ATF4/SOCS1/PIK3R1/ADCY4/FOS/CACNA1S/IRS2/PLCB2/LOC100511937/GHRHR/CACNA1C/SHC4/MAPK13/CACNA1F/ADCY5/SSTR1	23

## Sheet: H_PDCoV_24h_Vs_L_PDCoV_24h
	category	subcategory	ID	Description	GeneRatio	BgRatio	pvalue	p.adjust	qvalue	geneID	Count
ssc04060	Environmental Information Processing	Signaling molecules and interaction	ssc04060	Cytokine-cytokine receptor interaction	74/907	273/9202	1.30937e-16	1.30937e-16	2.94952e-14	CCL4/CCL5/IL6/CCR7/CSF1/CXCL8/TNFRSF21/GDF15/IL1RL1/CXCL2/LOC100525396/FAS/CCL20/BMP2/IL15/TNFSF10/TNF/IL6R/LOC100737977/LOC100624226/IL1A/IFNB1/TNFSF4/IL23A/LOC100515857/IL15RA/TNFRSF18/IL20RA/CXCL11/LOC100515345/TGFB1/LOC110255217/IL7/IL10RA/IFN-ALPHAOMEGA/THPO/TNFSF13B/XCR1/IL21R/CCL3L1/TNFSF18/LTB/TNFSF15/NGF/IL27/EBI3/CXCL10/CCL1/INHBE/IL2/BMP8A/LOC100516039/LTA/IL1R2/IL7R/IL29/BMP5/BMP8B/CC…	74
ssc04061	Environmental Information Processing	Signaling molecules and interaction	ssc04061	Viral protein interaction with cytokine and cytokine receptor	35/907	85/9202	2.31275e-14	2.31275e-14	2.60488e-12	CCL4/CCL5/IL6/CCR7/CSF1/CXCL8/CXCL2/LOC100525396/CCL20/TNFSF10/TNF/IL6R/LOC100737977/LOC100624226/LOC100515857/IL20RA/CXCL11/LOC100515345/IL10RA/XCR1/CCL3L1/CXCL10/CCL1/IL2/LOC100516039/LTA/CCL19/IL20/CXCR2/CXCR5/CCL16/PPBP/CCR5/IL2RG/CCL2	35
ssc05323	Human Diseases	Immune disease	ssc05323	Rheumatoid arthritis	28/907	93/9202	3.84734e-08	3.84734e-08	2.88888e-06	CCL5/IL6/CSF1/CXCL8/ICAM1/CXCL2/LOC100525396/CCL20/IL15/TNF/JUN/IL1A/IL23A/LOC100515857/TLR2/CTSL/TGFB1/ATP6V1E2/TNFSF13B/CCL3L1/LTB/SLA-DQA1/ATP6V0A4/SLA-DMB/ATP6V0D2/SLA-DMA/CCL2/SLA-DOB	28
ssc04080	Environmental Information Processing	Signaling molecules and interaction	ssc04080	Neuroactive ligand-receptor interaction	69/907	369/9202	9.14698e-08	9.14698e-08	5.1187e-06	GABRP/PTGIR/F2RL1/GRIN2D/TACR1/EDN1/ADM/GRIN2A/GIPR/C5/CHRNA9/BDKRB2/F2R/DRD1/LHB/PTGDR/GCG/OPRL1/GRIN3B/HTR1D/GRM4/PTH2R/LTB4R/DRD2/GRM7/NTSR2/GHRHR/C3AR1/CHRNA7/MC3R/MLNR/P2RY6/CHRNB4/CHRNA3/PTGER3/RLN2/CRH/C5AR1/ADORA2A/QRFP/UCN/CHRNB2/CNR2/P2RY14/GABRG2/PAQR9/BDKRB1/RXFP4/TSHR/EDNRA/CNR1/QRFPR/TRPV1/NMB/S1PR1/UCN3/CHRM3/NPBWR1/ADRA1B/TACR2/TBXA2R/GLRA1/THRB/GRIA2/ADRA2A/GHR/GLP2R/AGTR1/GABRG3	69
ssc04668	Environmental Information Processing	Signal transduction	ssc04668	TNF signaling pathway	31/907	115/9202	1.23893e-07	1.23893e-07	5.1187e-06	TNFAIP3/NFKB1/CCL5/TRAF1/IL6/CSF1/CREB5/ICAM1/CXCL2/LOC100525396/CYLD/CEBPB/FAS/CCL20/BIRC3/IL15/TNF/JUN/VCAM1/PTGS2/IFNB1/BCL3/MAP3K8/EDN1/SELE/JUNB/LOC100511937/CXCL10/LTA/MAPK13/CCL2	31
ssc04010	Environmental Information Processing	Signal transduction	ssc04010	MAPK signaling pathway	58/907	293/9202	1.36339e-07	1.36339e-07	5.1187e-06	HSPA6/HSP70.2/NFKB1/CSF1/NFKB2/AREG/DDIT3/RELB/DUSP3/EREG/FAS/DUSP16/DUSP8/TNF/JUN/PGF/RRAS2/MKNK2/IL1A/EFNA3/PLA2G4A/PAK1/BRAF/FGFR4/FGF2/MAP3K8/DUSP9/TRAF6/EFNA4/CACNA1S/TGFB1/PRKCG/PDGFA/DUSP1/HSPA1L/RASA1/PLA2G4E/DUSP2/NGF/CACNG6/RASGRF1/CACNA1C/GADD45G/CACNG5/NFATC1/CACNA2D3/ARRB1/PTPRR/FGF6/CACNA1A/RAC2/EGF/HGF/MAPK13/CACNB2/PTPN5/FGF18/ANGPT2	58
ssc04514	Environmental Information Processing	Signaling molecules and interaction	ssc04514	Cell adhesion molecules	37/907	154/9202	1.97411e-07	1.97411e-07	6.35276e-06	ICAM1/CLDN4/SLA-7/CD274/VCAM1/ITGAM/NECTIN1/ALCAM/NRCAM/SELE/MADCAM1/ITGB8/ICOSLG/PECAM1/ITGA4/SLA-DQA1/CLDN15/NLGN3/NRXN2/SLA-DMB/SELPLG/MPZ/CLDN7/SLA-DMA/ESAM/NLGN1/VSIR/CDH4/SIGLEC1/SELP/JAM2/CDH3/PDCD1LG2/NCAM1/NTNG1/SLA-DOB/SELL	37
ssc04062	Organismal Systems	Immune system	ssc04062	Chemokine signaling pathway	41/907	182/9202	2.87202e-07	2.87202e-07	8.08701e-06	NFKB1/CCL4/CCL5/CCR7/CXCL8/STAT2/CXCL2/LOC100525396/STAT1/CCL20/NFKBIB/ITK/VAV2/GNG4/PAK1/BRAF/JAK3/LOC100515857/CXCL11/LOC100515345/PIK3R5/LOC100511937/XCR1/CCL3L1/PIK3R6/CXCL10/CCL1/LOC100516039/GNG11/TIAM1/ADCY5/VAV1/CCL19/ARRB1/CXCR2/CXCR5/RAC2/CCL16/PPBP/CCR5/CCL2	41
ssc05417	Human Diseases	Cardiovascular disease	ssc05417	Lipid and atherosclerosis	46/907	217/9202	3.6284e-07	3.6284e-07	8.2614e-06	HSPA6/HSP70.2/NFKB1/CCL5/IL6/CXCL8/DDIT3/HSPA5/IKBKE/IRF7/ICAM1/CXCL2/LOC100525396/FAS/TNFSF10/TNF/JUN/CYP1A1/LOC100737977/LOC100624226/VCAM1/VAV2/IFNB1/OLR1/LOC100515857/TLR2/BID/TRAF6/TANK/SELE/ABCA1/IFN-ALPHAOMEGA/HSPA1L/LOC100511937/CCL3L1/POU2F2/NLRP3/POU2F3/VAV1/NFATC1/NOX1/CALML5/MAPK13/IL12A/SELP/CCL2	46
ssc05164	Human Diseases	Infectious disease: viral	ssc05164	Influenza A	38/907	164/9202	3.66744e-07	3.66744e-07	8.2614e-06	DNAJB1/NFKB1/CCL5/IFIH1/IL6/CXCL8/MX1/IKBKE/OAS1/IRF7/ICAM1/OAS2/STAT2/FAS/STAT1/ADAR/TNFSF10/TNF/LOC100737977/LOC100624226/NFKBIB/RSAD2/EIF2AK2/IL1A/PML/IFNB1/TMPRSS2/BID/IFN-ALPHAOMEGA/LOC100511937/SLA-DQA1/NLRP3/CXCL10/SLA-DMB/SLA-DMA/IL12A/CCL2/SLA-DOB	38
ssc05168	Human Diseases	Infectious disease: viral	ssc05168	Herpes simplex virus 1 infection	40/907	179/9202	5.01976e-07	5.01976e-07	1.02797e-05	BST2/NFKB1/CCL5/IFIH1/IL6/TAP1/IKBKE/OAS1/IRF7/OAS2/STAT2/TAPBP/FAS/STAT1/BIRC3/TNF/SLA-7/EIF2AK2/PML/IFNB1/LOC100517129/ZC3HAV1/NECTIN1/TLR2/BID/TRAF6/C5/HCFC2/IFN-ALPHAOMEGA/LOC100511937/LOC100620540/POU2F2/SLA-DQA1/SLA-DMB/POU2F3/LTA/SLA-DMA/IL12A/CCL2/SLA-DOB	40
ssc04024	Environmental Information Processing	Signal transduction	ssc04024	cAMP signaling pathway	46/907	225/9202	1.07411e-06	1.07411e-06	2.01631e-05	NFKB1/CREB5/JUN/RRAS2/GRIN2D/VAV2/PAK1/BRAF/EDN1/PDE4C/RYR2/GRIN2A/GIPR/PLD1/SUCNR1/CACNA1S/F2R/DRD1/SOX9/LHB/LOC100511937/HCN4/GCG/GRIN3B/HTR1D/PPP1R1B/DRD2/CACNA1C/LOC100157711/PTGER3/TIAM1/CRH/ADCY5/VAV1/ADORA2A/NFATC1/CNGA3/TSHR/EDNRA/CNGA1/RAC2/CALML5/PDE3B/ATP2A1/GRIA2/ATP1A2	46
ssc04630	Environmental Information Processing	Signal transduction	ssc04630	JAK-STAT signaling pathway	37/907	167/9202	1.67081e-06	1.67081e-06	2.89516e-05	IL6/STAT5A/STAT2/STAT1/IL15/IL6R/IFNB1/IL23A/JAK3/IL15RA/IL20RA/LOC110255217/IL7/PDGFA/IL10RA/IFN-ALPHAOMEGA/THPO/LOC100511937/IL21R/SOCS1/LOC100620540/IL27/STAT4/IL2/IL7R/IL29/AOX2/IFN-OMEGA-3/TSLP/IL20/EGF/OSM/IL12A/IL2RG/MPL/AOX4/GHR	37
ssc05162	Human Diseases	Infectious disease: viral	ssc05162	Measles	33/907	145/9202	3.26128e-06	3.26128e-06	5.24748e-05	TNFAIP3/HSPA6/HSP70.2/NFKB1/IFIH1/IL6/MX1/IKBKE/OAS1/STAT5A/IRF7/BBC3/OAS2/STAT2/FAS/STAT1/ADAR/JUN/NFKBIB/EIF2AK2/IL1A/IFNB1/JAK3/TLR2/BID/TRAF6/IFN-ALPHAOMEGA/HSPA1L/LOC100511937/IL2/IL12A/IL2RG/FCGR2B	33
ssc05140	Human Diseases	Infectious disease: parasitic	ssc05140	Leishmaniasis	21/907	73/9202	4.34452e-06	4.34452e-06	6.5244e-05	NFKB1/STAT1/TNF/JUN/NFKBIB/IL1A/FCGR3A/PTGS2/NOS2/ITGAM/TLR2/TRAF6/TGFB1/ITGA4/SLA-DQA1/SLA-DMB/SLA-DMA/MAPK13/IL12A/FCGR1A/SLA-DOB	21
ssc04625	Organismal Systems	Immune system	ssc04625	C-type lectin receptor signaling pathway	26/907	105/9202	7.1211e-06	7.1211e-06	9.7176e-05	NFKB1/IL6/NFKB2/RELB/IKBKE/MDM2/STAT2/CYLD/STAT1/TNF/JUN/RRAS2/PTGS2/PAK1/BCL3/IL23A/LOC100511937/EGR2/LOC100620540/NLRP3/IL2/NFATC1/CALML5/MAPK13/IL12A/NFATC4	26
ssc05410	Human Diseases	Cardiovascular disease	ssc05410	Hypertrophic cardiomyopathy	25/907	99/9202	7.33361e-06	7.33361e-06	9.7176e-05	IL6/TNF/TPM1/EDN1/RYR2/MYBPC3/CACNA1S/TGFB1/ITGB8/ITGA4/CACNG6/PRKAG3/CACNA1C/CACNG5/MYH7/ACTC1/TNNT2/CACNA2D3/SLC8A2/SNTB1/CACNB2/NOS1/ATP2A1/SLC8A3/LAMA2	25
ssc05145	Human Diseases	Infectious disease: parasitic	ssc05145	Toxoplasmosis	26/907	106/9202	8.56913e-06	8.56913e-06	0.000105295	HSPA6/HSP70.2/NFKB1/STAT1/BIRC3/TNF/NFKBIB/PPIF/NOS2/TLR2/TRAF6/LAMB3/PIK3R5/TGFB1/IL10RA/HSPA1L/SOCS1/SLA-DQA1/PIK3R6/SLA-DMB/SLA-DMA/MAPK13/IL12A/CCR5/SLA-DOB/LAMA2	26
ssc04933	Human Diseases	Endocrine and metabolic disease	ssc04933	AGE-RAGE signaling pathway in diabetic complications	25/907	100/9202	8.8812e-06	8.8812e-06	0.000105295	NFKB1/IL6/CXCL8/STAT5A/ICAM1/EGR1/STAT1/TNF/JUN/VCAM1/IL1A/EDN1/PLCD1/SELE/TGFB1/COL1A2/LOC100511937/THBD/F3/NOX4/NFATC1/NOX1/MAPK13/CCL2/AGTR1	25
ssc05169	Human Diseases	Infectious disease: viral	ssc05169	Epstein-Barr virus infection	41/907	209/9202	1.19526e-05	1.19526e-05	0.000134624	TNFAIP3/NFKB1/IL6/TAP1/NFKB2/RELB/IKBKE/OAS1/IRF7/MDM2/ICAM1/OAS2/STAT2/TAPBP/FAS/STAT1/ISG15/TNF/JUN/SLA-7/NFKBIE/NFKBIB/EIF2AK2/IFNB1/JAK3/TLR2/BID/TRAF6/IFN-ALPHAOMEGA/LOC100511937/SLA-DQA1/CD247/CXCL10/SLA-DMB/GADD45G/SLA-DMA/MAPK13/BLNK/SLA-DOB/RBPJL/ENTPD1	41
ssc04621	Organismal Systems	Immune system	ssc04621	NOD-like receptor signaling pathway	36/907	175/9202	1.36925e-05	1.36925e-05	0.000146877	TNFAIP3/TXNIP/NFKB1/CCL5/IL6/CXCL8/RIPK2/IKBKE/OAS1/GBP1/IRF7/OAS2/STAT2/CXCL2/LOC100525396/STAT1/BIRC3/TNF/JUN/LOC100522887/NFKBIB/IFNB1/GBP2/NAMPT/LOC100155195/TRAF6/TANK/IFN-ALPHAOMEGA/LOC100523492/LOC100156073/NLRP3/NLRP1/PANX1/LOC100523668/MAPK13/CCL2	36
ssc05321	Human Diseases	Immune disease	ssc05321	Inflammatory bowel disease	19/907	67/9202	1.54904e-05	1.54904e-05	0.00015861	NFKB1/IL6/STAT1/TNF/JUN/IL1A/IL23A/TLR2/TGFB1/IL21R/SLA-DQA1/STAT4/SLA-DMB/IL2/SLA-DMA/NFATC1/IL12A/IL2RG/SLA-DOB	19
ssc04020	Environmental Information Processing	Signal transduction	ssc04020	Calcium signaling pathway	47/907	256/9202	1.76885e-05	1.76885e-05	0.000173242	GRIN2D/TACR1/PPIF/NOS2/FGFR4/FGF2/PLCD1/RYR2/GRIN2A/ITPKB/MYLK2/CACNA1S/ITPKA/PRKCG/BDKRB2/F2R/PDGFA/DRD1/MCOLN3/GRIN3B/NGF/CAMK1G/CHRNA7/CACNA1C/RYR1/PTGER3/ADORA2A/NFATC1/BDKRB1/SLC8A2/CASQ1/EDNRA/FGF6/CACNA1A/CALML5/EGF/HGF/CHRM3/FGF18/NFATC4/ADRA1B/TACR2/NOS1/ATP2A1/TBXA2R/SLC8A3/AGTR1	47
ssc05150	Human Diseases	Infectious disease: bacterial	ssc05150	Staphylococcus aureus infection	23/907	92/9202	2.0143e-05	2.0143e-05	0.000179268	ICAM1/LOC110255312/FCGR3A/ITGAM/C5/CFH/SLA-DQA1/FCAR/C1R/C1S/SLA-DMB/C3AR1/SELPLG/LOC110255272/C5AR1/SLA-DMA/KRT15/SELP/FCGR1A/FCGR2B/DSG1/MBL2/SLA-DOB	23
ssc04650	Organismal Systems	Immune system	ssc04650	Natural killer cell mediated cytotoxicity	26/907	111/9202	2.06912e-05	2.06912e-05	0.000179268	ICAM1/FAS/TNFSF10/TNF/LOC100737977/LOC100624226/VAV2/FCGR3A/IFNB1/PAK1/BRAF/LOC100153163/BID/PRKCG/IFN-ALPHAOMEGA/LOC100511937/LOC100620540/CD247/FYN/VAV1/CD48/NCR1/LCK/PRF1/NFATC1/RAC2	26
ssc04659	Organismal Systems	Immune system	ssc04659	Th17 cell differentiation	26/907	111/9202	2.06912e-05	2.06912e-05	0.000179268	NFKB1/IL6/FOXS1/STAT5A/STAT1/JUN/IL6R/RUNX1/NFKBIE/NFKBIB/IL23A/JAK3/TGFB1/IL21R/SLA-DQA1/CD247/IL27/EBI3/SLA-DMB/IL2/LCK/SLA-DMA/NFATC1/MAPK13/IL2RG/SLA-DOB	26
ssc04622	Organismal Systems	Immune system	ssc04622	RIG-I-like receptor signaling pathway	20/907	76/9202	3.1157e-05	3.1157e-05	0.000259945	NFKB1/IFIH1/CXCL8/DHX58/IKBKE/IRF7/CYLD/ADAR/ZNFX1/ISG15/TNF/NFKBIB/IFNB1/TRAF6/TANK/IFN-ALPHAOMEGA/CXCL10/IFN-OMEGA-3/MAPK13/IL12A	20
ssc04380	Organismal Systems	Development and regeneration	ssc04380	Osteoclast differentiation	29/907	136/9202	4.65425e-05	4.65425e-05	0.000374439	NFKB1/CSF1/NFKB2/RELB/STAT2/CYLD/STAT1/TNF/JUN/SQSTM1/FOSL1/IL1A/FCGR3A/IFNB1/TRAF6/TGFB1/JUNB/LOC100511937/SOCS1/FYN/LCK/NFATC1/NOX1/MAPK13/FCGR1A/FCGR2B/BLNK/ATP2A1/TNFRSF11B	29
ssc05412	Human Diseases	Cardiovascular disease	ssc05412	Arrhythmogenic right ventricular cardiomyopathy	21/907	85/9202	5.52322e-05	5.52322e-05	0.000429027	LEF1/TCF7/DSP/GJA1/RYR2/CACNA1S/ITGB8/ITGA4/CACNG6/CTNNA3/CACNA1C/CACNG5/CACNA2D3/SLC8A2/SNTB1/CACNB2/ACTN2/NOS1/ATP2A1/SLC8A3/LAMA2	21
ssc05133	Human Diseases	Infectious disease: bacterial	ssc05133	Pertussis	19/907	74/9202	7.05396e-05	7.05396e-05	0.00052864	NFKB1/IL6/CXCL8/TNF/JUN/IL1A/NOS2/IL23A/ITGAM/TRAF6/C5/C1R/NLRP3/C1S/SFTPA1/IRF8/CALML5/MAPK13/IL12A	19
ssc05167	Human Diseases	Infectious disease: viral	ssc05167	Kaposi sarcoma-associated herpesvirus infection	37/907	196/9202	7.45877e-05	7.45877e-05	0.00052864	NFKB1/IL6/CXCL8/IKBKE/IRF7/ICAM1/STAT2/CXCL2/LOC100525396/FAS/STAT1/RCAN1/JUN/LEF1/SLA-7/TCF7/EIF2AK2/GNG4/PTGS2/IFNB1/FGF2/LOC100153163/BID/PIK3R5/UBC/IFN-ALPHAOMEGA/ZFP36/LOC100511937/PIK3R6/GNG11/NFATC1/CALML5/MAPK13/CCR5/NFATC4/ANGPT2/CD200R1	37
ssc04658	Organismal Systems	Immune system	ssc04658	Th1 and Th2 cell differentiation	22/907	93/9202	7.50965e-05	7.50965e-05	0.00052864	NFKB1/STAT5A/STAT1/JUN/NFKBIE/NFKBIB/NOTCH3/JAK3/NOTCH1/SLA-DQA1/CD247/STAT4/SLA-DMB/IL2/LCK/SLA-DMA/NFATC1/MAPK13/IL12A/IL2RG/SLA-DOB/RBPJL	22
ssc04974	Organismal Systems	Digestive system	ssc04974	Protein digestion and absorption	23/907	104/9202	0.000156023	0.000156023	0.00103364	SLC3A2/ELN/COL14A1/COL1A2/COL11A1/COL11A2/COL6A2/LOC100523732/COL5A2/SLC7A7/LOC100157711/COL7A1/CPA1/COL15A1/SLC8A2/SLC15A1/SLC6A19/LOC100739735/SLC7A9/COL20A1/SLC8A3/MEP1B/ATP1A2	23
ssc05414	Human Diseases	Cardiovascular disease	ssc05414	Dilated cardiomyopathy	23/907	104/9202	0.000156023	0.000156023	0.00103364	TNF/TPM1/RYR2/MYBPC3/CACNA1S/TGFB1/ITGB8/ITGA4/CACNG6/CACNA1C/CACNG5/ADCY5/MYH7/ACTC1/TNNT2/CACNA2D3/SLC8A2/SNTB1/CACNB2/NOS1/ATP2A1/SLC8A3/LAMA2	23
ssc05134	Human Diseases	Infectious disease: bacterial	ssc05134	Legionellosis	16/907	60/9202	0.0001606	0.0001606	0.00103364	HSPA6/HSP70.2/NFKB1/IL6/NFKB2/CXCL8/CXCL2/LOC100525396/TNF/ARF2/CLK1/ITGAM/TLR2/CLK4/HSPA1L/IL12A	16
ssc04610	Organismal Systems	Immune system	ssc04610	Complement and coagulation cascades	19/907	80/9202	0.000215893	0.000215893	0.00135091	ITGAM/PROC/C5/CFH/BDKRB2/F2R/FGB/SERPINA5/C1R/C1S/C3AR1/THBD/F5/F3/C5AR1/BDKRB1/C9/MBL2/SERPINB2	19
ssc05144	Human Diseases	Infectious disease: parasitic	ssc05144	Malaria	15/907	56/9202	0.000242375	0.000242375	0.00142003	IL6/CXCL8/ICAM1/TNF/VCAM1/LRP1/TLR2/SELE/TGFB1/PECAM1/HGF/IL12A/SELP/LY49/CCL2	15
ssc05152	Human Diseases	Infectious disease: bacterial	ssc05152	Tuberculosis	34/907	185/9202	0.000245851	0.000245851	0.00142003	NFKB1/IL6/CEBPG/IRAK2/RIPK2/CEBPB/STAT1/TNF/IL1A/FCGR3A/NOS2/IFNB1/IL23A/ITGAM/TLR2/BID/TRAF6/TGFB1/IL10RA/CYP27B1/IFN-ALPHAOMEGA/MRC2/SLA-DQA1/ATP6V0A4/SLA-DMB/ATP6V0D2/CORO1A/SLA-DMA/CALML5/MAPK13/IL12A/FCGR1A/FCGR2B/SLA-DOB	34
ssc05202	Human Diseases	Cancer: overview	ssc05202	Transcriptional misregulation in cancer	34/907	185/9202	0.000245851	0.000245851	0.00142003	NFKB1/TRAF1/IL6/CXCL8/DDIT3/MDM2/CEBPB/BIRC3/NUPR1/REL/RUNX1/ETV7/KDM6A/PML/ZBTB17/TMPRSS2/ARNT2/SMAD1/BMP2K/ITGAM/NR4A3/CCNT1/HOXA10/PAX5/PDGFA/LMO2/PAX7/GADD45G/IL1R2/LYL1/LOC100525821/PROM1/FCGR1A/HOXA11	34
ssc04064	Environmental Information Processing	Signal transduction	ssc04064	NF-kappa B signaling pathway	23/907	108/9202	0.000281769	0.000281769	0.0015481	TNFAIP3/NFKB1/CCL4/TRAF1/NFKB2/CXCL8/RELB/ICAM1/CXCL2/LOC100525396/CYLD/BIRC3/TNF/VCAM1/PTGS2/TRAF6/TNFSF13B/LTB/GADD45G/LTA/LCK/CCL19/BLNK	23
ssc04620	Organismal Systems	Immune system	ssc04620	Toll-like receptor signaling pathway	23/907	108/9202	0.000281769	0.000281769	0.0015481	NFKB1/CCL4/CCL5/IL6/CXCL8/IKBKE/IRF7/STAT2/STAT1/TNF/JUN/IFNB1/MAP3K8/LOC100515857/TLR2/TRAF6/CXCL11/IFN-ALPHAOMEGA/LOC100511937/CCL3L1/CXCL10/MAPK13/IL12A	23
ssc05171	Human Diseases	Infectious disease: viral	ssc05171	Coronavirus disease - COVID-19	41/907	251/9202	0.000785285	0.000785285	0.0042118	NFKB1/IFIH1/IL6/CXCL8/MX1/IKBKE/OAS1/OAS2/STAT2/STAT1/ADAR/ISG15/TNF/JUN/IL6R/NFKBIB/EIF2AK2/IFNB1/TMPRSS2/TLR2/TRAF6/C5/PRKCG/IFN-ALPHAOMEGA/LOC100511937/FGB/C1R/NLRP3/C1S/CXCL10/C3AR1/IL2/C5AR1/C9/MAPK13/IL12A/SELP/CCL2/NRP1/MBL2/AGTR1	41
ssc04014	Environmental Information Processing	Signal transduction	ssc04014	Ras signaling pathway	39/907	236/9202	0.000831776	0.000831776	0.00432948	NFKB1/CSF1/PAK6/ABL2/RASSF1/REL/PGF/RRAS2/RASSF5/GNG4/ETS2/EFNA3/PLA2G4A/PAK1/RGL1/FGFR4/FGF2/GRIN2A/EFNA4/PLD1/PRKCG/PDGFA/RASAL1/LOC100511937/LOC100620540/RASA1/PLA2G4E/NGF/RASGRF1/GNG11/TIAM1/FGF6/RAC2/CALML5/EGF/HGF/FGF18/ANGPT2/RASAL3	39
ssc04672	Organismal Systems	Immune system	ssc04672	Intestinal immune network for IgA production	13/907	50/9202	0.000845665	0.000845665	0.00432948	IL6/IL15/IL15RA/MADCAM1/TGFB1/ICOSLG/TNFSF13B/ITGA4/SLA-DQA1/SLA-DMB/IL2/SLA-DMA/SLA-DOB	13
ssc05332	Human Diseases	Immune disease	ssc05332	Graft-versus-host disease	11/907	39/9202	0.0010091	0.0010091	0.0050514	IL6/FAS/TNF/SLA-7/IL1A/SLA-DQA1/SLA-DMB/IL2/PRF1/SLA-DMA/SLA-DOB	11
ssc05033	Human Diseases	Substance dependence	ssc05033	Nicotine addiction	11/907	40/9202	0.00127001	0.00127001	0.00616768	GABRP/GRIN2D/GRIN2A/GRIN3B/CHRNA7/CHRNB2/GABRG2/CACNA1A/GRIA2/SLC17A8/GABRG3	11
ssc04921	Organismal Systems	Endocrine system	ssc04921	Oxytocin signaling pathway	27/907	149/9202	0.00128685	0.00128685	0.00616768	RCAN1/JUN/PTGS2/PLA2G4A/RYR2/MYLK2/KCNJ2/PIK3R5/CACNA1S/PRKCG/PLA2G4E/RGS2/CACNG6/KCNJ14/PIK3R6/CAMK1G/PRKAG3/CACNA1C/RYR1/CACNG5/ADCY5/NFATC1/CACNA2D3/LOC100625149/CALML5/CACNB2/NFATC4	27
ssc05142	Human Diseases	Infectious disease: parasitic	ssc05142	Chagas disease	21/907	108/9202	0.00175305	0.00175305	0.00822704	NFKB1/CCL5/IL6/CXCL8/FAS/TNF/JUN/NOS2/IFNB1/LOC100515857/TLR2/TRAF6/TGFB1/BDKRB2/LOC100511937/CCL3L1/CD247/IL2/MAPK13/IL12A/CCL2	21
ssc04940	Human Diseases	Endocrine and metabolic disease	ssc04940	Type I diabetes mellitus	12/907	48/9202	0.00191476	0.00191476	0.00856534	FAS/TNF/SLA-7/IL1A/SLA-DQA1/SLA-DMB/IL2/LTA/PRF1/SLA-DMA/IL12A/SLA-DOB	12
ssc05030	Human Diseases	Substance dependence	ssc05030	Cocaine addiction	12/907	48/9202	0.00191476	0.00191476	0.00856534	NFKB1/CREB5/JUN/GRIN2D/GRIN2A/DRD1/GRIN3B/PPP1R1B/DRD2/ADCY5/SLC18A1/GRIA2	12
ssc04971	Organismal Systems	Digestive system	ssc04971	Gastric acid secretion	16/907	74/9202	0.00193921	0.00193921	0.00856534	KCNJ16/MYLK2/KCNJ2/PRKCG/LOC100157711/ATP4A/ADCY5/SLC9A4/CALML5/CHRM3/KCNJ15/KCNJ1/GAST/ATP4B/KCNK10/ATP1A2	16
ssc05418	Human Diseases	Cardiovascular disease	ssc05418	Fluid shear stress and atherosclerosis	25/907	139/9202	0.00212883	0.00212883	0.0091138	NFKB1/ARHGEF2/ICAM1/TNF/GPC1/JUN/SQSTM1/KLF2/VCAM1/IL1A/EDN1/HMOX1/CTSL/SELE/PDGFA/DUSP1/LOC100511937/PECAM1/THBD/IL1R2/RAC2/NOX1/CALML5/MAPK13/CCL2	25
ssc04820			ssc04820	Cytoskeleton in muscle cells	37/907	232/9202	0.0021443	0.0021443	0.0091138	SYNE1/TPM1/MYOM3/SYNE2/TMOD1/DSP/ELN/ACTG2/MYBPC3/ITGB8/COL1A2/MYOM1/COL11A1/MYOM2/COL11A2/ITGA4/MYBPC2/FBN1/COL6A2/TNNI2/MYH11/COL5A2/FBN2/TNNI1/LOC100157711/MYH7/ACTC1/TNNT2/FMN2/SNTB1/CSRP2/LDB3/ACTN2/TRIM54/MYPN/LAMA2/ATP1A2	37
ssc05166	Human Diseases	Infectious disease: viral	ssc05166	Human T-cell leukemia virus 1 infection	36/907	225/9202	0.0023109	0.0023109	0.00964	NFKB1/IL6/NFKB2/CREB5/RELB/STAT5A/ICAM1/EGR1/IL15/TNF/MMP7/JUN/SLA-7/FOSL1/ETS2/JAK3/IL15RA/TGFB1/ZFP36/LOC100511937/EGR2/SLA-DQA1/TBPL1/SLA-DMB/IL2/LTA/IL1R2/ADCY5/LCK/SLA-DMA/NFATC1/IL2RG/NFATC4/VENTX/NRP1/SLA-DOB	36
ssc05143	Human Diseases	Infectious disease: parasitic	ssc05143	African trypanosomiasis	10/907	37/9202	0.00241284	0.00241284	0.00988224	IL6/ICAM1/FAS/TNF/F2RL1/VCAM1/IDO2/SELE/PRKCG/IL12A	10
ssc04261	Organismal Systems	Circulatory system	ssc04261	Adrenergic signaling in cardiomyocytes	26/907	149/9202	0.00271845	0.00271845	0.0109351	CREB5/TPM1/RYR2/PIK3R5/SCN1B/CACNA1S/CACNG6/PIK3R6/SCN4B/CACNA1C/LOC100157711/CACNG5/ADCY5/MYH7/ACTC1/TNNT2/CACNA2D3/SLC8A2/CALML5/MAPK13/CACNB2/ADRA1B/ATP2A1/SLC8A3/ATP1A2/AGTR1	26
ssc04725	Organismal Systems	Nervous system	ssc04725	Cholinergic synapse	21/907	113/9202	0.00311721	0.00311721	0.0121081	CREB5/GNG4/KCNJ2/PIK3R5/CACNA1S/PRKCG/LOC100511937/FYN/KCNJ14/ACHE/PIK3R6/CHRNA7/CACNA1C/CHRNB4/CHRNA3/GNG11/ADCY5/CHRNB2/CACNA1A/CHRM3/SLC5A7	21
ssc04015	Environmental Information Processing	Signal transduction	ssc04015	Rap1 signaling pathway	34/907	213/9202	0.00313407	0.00313407	0.0121081	CSF1/PGF/VAV2/RASSF5/EFNA3/BRAF/ITGAM/FGFR4/FGF2/GRIN2A/EFNA4/PRKCG/F2R/PDGFA/LOC100511937/SIPA1L2/NGF/EVL/DRD2/TIAM1/ADCY5/VAV1/ADORA2A/CNR1/FGF6/RAC2/CALML5/EGF/HGF/MAPK13/FGF18/RGS14/ANGPT2/MAGI2	34
ssc04022	Environmental Information Processing	Signal transduction	ssc04022	cGMP-PKG signaling pathway	28/907	166/9202	0.00317129	0.00317129	0.0121081	CREB5/PDE2A/PPIF/MYLK2/PIK3R5/CACNA1S/BDKRB2/RGS2/PIK3R6/CACNA1C/LOC100157711/ADCY5/MYH7/NFATC1/SLC8A2/LOC100625149/EDNRA/CNGA1/CALML5/NFATC4/ADRA1B/MEF2B/PDE3B/ATP2A1/SLC8A3/ADRA2A/ATP1A2/AGTR1	28
ssc05161	Human Diseases	Infectious disease: viral	ssc05161	Hepatitis B	28/907	167/9202	0.003463	0.003463	0.0130014	NFKB1/IFIH1/IL6/CXCL8/CREB5/IKBKE/STAT5A/IRF7/STAT2/FAS/STAT1/TNF/JUN/IFNB1/BRAF/JAK3/TLR2/BID/TRAF6/TGFB1/PRKCG/IFN-ALPHAOMEGA/LOC100511937/EGR2/STAT4/NFATC1/MAPK13/NFATC4	28
ssc04145	Cellular Processes	Transport and catabolism	ssc04145	Phagosome	25/907	145/9202	0.00382651	0.00382651	0.0141307	TAP1/SLA-7/FCGR3A/ITGAM/OLR1/TLR2/CTSL/ATP6V1E2/MRC2/SLA-DQA1/ATP6V0A4/FCAR/C1R/SLA-DMB/ATP6V0D2/SFTPA1/CORO1A/TUBAL3/SLA-DMA/COLEC12/FCGR1A/FCGR2B/NOS1/MBL2/SLA-DOB	25
ssc05146	Human Diseases	Infectious disease: parasitic	ssc05146	Amoebiasis	19/907	101/9202	0.00417505	0.00417505	0.0151691	NFKB1/IL6/CXCL8/ARG1/CXCL2/LOC100525396/TNF/NOS2/ITGAM/TLR2/LAMB3/TGFB1/PRKCG/COL1A2/LOC100511937/IL1R2/C9/IL12A/LAMA2	19
ssc04260	Organismal Systems	Circulatory system	ssc04260	Cardiac muscle contraction	17/907	87/9202	0.00438897	0.00438897	0.0156932	TPM1/RYR2/CACNA1S/CACNG6/CACNA1C/LOC100157711/CACNG5/MYH7/ACTC1/TNNT2/CACNA2D3/SLC8A2/CACNB2/SLC9A7/ATP2A1/SLC8A3/ATP1A2	17
ssc04148	Cellular Processes	Transport and catabolism	ssc04148	Efferocytosis	27/907	163/9202	0.00480083	0.00480083	0.0168977	ARG1/CEBPB/DUSP16/DUSP8/PTGS2/TYRO3/LRP1/XKR9/TGFB1/SGK1/ABCA1/PECAM1/LOC100620540/RAB17/DUSP2/GPR132/LOC100520618/P2RY6/PANX1/MERTK/MEGF10/NFATC1/S1PR1/MAPK13/NFATC4/ATP2A1/ANO3	27
ssc05031	Human Diseases	Substance dependence	ssc05031	Amphetamine addiction	14/907	67/9202	0.00502533	0.00502533	0.0174157	CREB5/JUN/GRIN2D/GRIN2A/PRKCG/DRD1/ARC/GRIN3B/PPP1R1B/CACNA1C/ADCY5/CALML5/SLC18A1/GRIA2	14
ssc04072	Environmental Information Processing	Signal transduction	ssc04072	Phospholipase D signaling pathway	25/907	149/9202	0.00549964	0.00549964	0.0184787	CXCL8/CYTH1/ARF2/PLPP3/RRAS2/PLA2G4A/DGKA/PLD1/DGKI/LOC100515345/PIK3R5/F2R/PDGFA/DGKK/LOC100511937/LOC100620540/PLA2G4E/FYN/GRM4/PIK3R6/GRM7/ADCY5/CXCR2/EGF/AGTR1	25
ssc04640	Organismal Systems	Immune system	ssc04640	Hematopoietic cell lineage	17/907	89/9202	0.00557815	0.00557815	0.0184787	IL6/CSF1/TNF/IL6R/IL1A/ITGAM/IL7/THPO/ITGA4/SLA-DQA1/SLA-DMB/IL1R2/IL7R/SLA-DMA/FCGR1A/SLA-DOB/DNTT	17
ssc04657	Organismal Systems	Immune system	ssc04657	IL-17 signaling pathway	17/907	89/9202	0.00557815	0.00557815	0.0184787	TNFAIP3/NFKB1/IL6/CXCL8/IKBKE/CXCL2/LOC100525396/CEBPB/CCL20/TNF/JUN/FOSL1/PTGS2/TRAF6/CXCL10/MAPK13/CCL2	17
ssc05416	Human Diseases	Cardiovascular disease	ssc05416	Viral myocarditis	15/907	75/9202	0.00577481	0.00577481	0.0188529	ABL2/ICAM1/SLA-7/BID/SLA-DQA1/FYN/SLA-DMB/MYH7/PRF1/SLA-DMA/SNTB1/RAC2/NOS1/SLA-DOB/LAMA2	15
ssc04360	Organismal Systems	Development and regeneration	ssc04360	Axon guidance	29/907	182/9202	0.00623119	0.00623119	0.0200523	RND1/PAK6/SEMA4D/NTN1/EFNA3/PAK1/SEMA3B/WNT5B/EFNA4/TRPC4/SEMA6A/LOC100511937/EPHB3/LOC100620540/RASA1/FYN/PLXNA4/NGEF/PLXNC1/SEMA7A/RAC2/SEMA5B/NFATC4/NRP1/UNC5C/NTNG1/SHH/RGMA/ABLIM2	29
ssc04978	Organismal Systems	Digestive system	ssc04978	Mineral absorption	12/907	55/9202	0.00634759	0.00634759	0.0201391	TRPM6/MT-2B/HMOX1/CYBRD1/HEPHL1/SLC5A1/SLC34A1/LOC100157711/SLC8A2/SLC6A19/SLC8A3/ATP1A2	12
ssc05330	Human Diseases	Immune disease	ssc05330	Allograft rejection	10/907	42/9202	0.00648694	0.00648694	0.0202365	FAS/TNF/SLA-7/SLA-DQA1/SLA-DMB/IL2/PRF1/SLA-DMA/IL12A/SLA-DOB	10
ssc04721	Organismal Systems	Nervous system	ssc04721	Synaptic vesicle cycle	15/907	76/9202	0.00655796	0.00655796	0.0202365	SLC1A2/RIMS1/STX3/UNC13A/ATP6V1E2/ATP6V0A4/SLC6A7/SNAP25/ATP6V0D2/SLC6A12/CACNA1A/SLC6A4/SLC18A1/SLC17A8/SLC6A5	15
ssc04662	Organismal Systems	Immune system	ssc04662	B cell receptor signaling pathway	16/907	84/9202	0.00724811	0.00724811	0.0220639	NFKB1/LOC100519082/JUN/NFKBIE/NFKBIB/VAV2/DAPP1/LOC100511937/INPP5D/CD79A/VAV1/BANK1/NFATC1/RAC2/FCGR2B/BLNK	16
ssc04612	Organismal Systems	Immune system	ssc04612	Antigen processing and presentation	13/907	63/9202	0.00751828	0.00751828	0.0225812	HSPA6/HSP70.2/TAP1/HSPA5/TAPBP/TNF/SLA-7/CTSL/HSPA1L/SLA-DQA1/SLA-DMB/SLA-DMA/SLA-DOB	13
ssc04670	Organismal Systems	Immune system	ssc04670	Leukocyte transendothelial migration	20/907	115/9202	0.00827034	0.00827034	0.0245132	ICAM1/CLDN4/VCAM1/ITK/VAV2/RASSF5/ITGAM/PRKCG/LOC100511937/PECAM1/LOC100620540/ITGA4/CTNNA3/CLDN15/CLDN7/VAV1/ESAM/RAC2/MAPK13/JAM2	20
ssc05163	Human Diseases	Infectious disease: viral	ssc05163	Human cytomegalovirus infection	34/907	228/9202	0.00912057	0.00912057	0.0266822	NFKB1/CCL4/CCL5/IL6/TAP1/CXCL8/CREB5/MDM2/TAPBP/FAS/TNF/IL6R/SLA-7/GNG4/PTGS2/IFNB1/LOC100515857/BID/PRKCG/IL10RA/IFN-ALPHAOMEGA/LOC100511937/CCL3L1/PTGER3/GNG11/ADCY5/NFATC1/CXCR2/RAC2/CALML5/MAPK13/CCR5/NFATC4/CCL2	34
ssc04151	Environmental Information Processing	Signal transduction	ssc04151	PI3K-Akt signaling pathway	48/907	351/9202	0.0116445	0.0116445	0.0336291	NFKB1/IL6/CSF1/CREB5/AREG/MDM2/EREG/TNN/IL6R/PGF/GNG4/IFNB1/EFNA3/JAK3/FGFR4/FGF2/TLR2/EFNA4/LAMB3/PIK3R5/ITGB8/F2R/IL7/PDGFA/SGK1/DDIT4/IFN-ALPHAOMEGA/COL1A2/LOC100511937/ITGA4/COL6A2/NGF/RELN/PIK3R6/IL2/IL7R/GNG11/FGF6/EGF/HGF/OSM/SGK2/IL2RG/FGF18/ANGPT2/MAGI2/GHR/LAMA2	48
ssc04371	Environmental Information Processing	Signal transduction	ssc04371	Apelin signaling pathway	22/907	138/9202	0.0157554	0.0157554	0.0449254	EGR1/KLF2/RRAS2/GNG4/NOS2/NOTCH3/RYR2/MYLK2/PIK3R5/PIK3R6/PRKAG3/RYR1/ACTA2/GNG11/ADCY5/SLC8A2/CALML5/MEF2B/PDE3B/NOS1/SLC8A3/AGTR1	22
ssc04924	Organismal Systems	Endocrine system	ssc04924	Renin secretion	13/907	69/9202	0.0160314	0.0160314	0.045141	EDN1/KCNJ2/CACNA1S/CLCA4/REN/CACNA1C/ADCY5/CLCA2/LOC100625149/EDNRA/CALML5/PDE3B/AGTR1	13
ssc04390	Environmental Information Processing	Signal transduction	ssc04390	Hippo signaling pathway	24/907	155/9202	0.0168832	0.0168832	0.0469526	AREG/BBC3/BMP2/BIRC3/RASSF1/LEF1/TCF7/CRB2/SMAD1/WNT5B/WNT7A/NKD2/TGFB1/SMAD7/WNT9A/AXIN2/CTNNA3/FZD2/BMP8A/FRMD1/BMP5/BMP8B/WNT11/WNT6	24
ssc04911	Organismal Systems	Endocrine system	ssc04911	Insulin secretion	15/907	85/9202	0.0180868	0.0180868	0.0496866	CREB5/SLC2A2/RYR2/KCNN3/CACNA1S/PRKCG/TRPM4/GCG/SNAP25/CACNA1C/LOC100157711/ADCY5/CHRM3/ATP1A2/FFAR1	15
ssc04936	Human Diseases	Endocrine and metabolic disease	ssc04936	Alcoholic liver disease	22/907	140/9202	0.0184043	0.0184043	0.0499494	NFKB1/IL6/CXCL8/IKBKE/CXCL2/LOC100525396/FAS/TNF/LEF1/TCF7/IFNB1/TRAF6/C5/IFN-ALPHAOMEGA/ACACB/C3AR1/PRKAG3/NOX4/C5AR1/LOC100512795/MAPK13/IL12A	22
ssc05217	Human Diseases	Cancer: specific types	ssc05217	Basal cell carcinoma	12/907	63/9202	0.0186447	0.0186447	0.0499994	BMP2/LEF1/TCF7/WNT5B/WNT7A/WNT9A/AXIN2/FZD2/GADD45G/WNT11/WNT6/SHH	12
ssc04350	Environmental Information Processing	Signal transduction	ssc04350	TGF-beta signaling pathway	18/907	109/9202	0.0196198	0.0196198	0.0515993	TGIF2/BMP2/TNF/ID3/SMAD1/CHRD/TGFB1/SMAD7/FBN1/FST/THSD4/INHBE/BMP8A/BMP5/BMP8B/LOC100524517/LEFTY2/RGMA	18
ssc05226	Human Diseases	Cancer: specific types	ssc05226	Gastric cancer	23/907	149/9202	0.0197081	0.0197081	0.0515993	ABCB1/LEF1/TCF7/BRAF/FGF2/WNT5B/WNT7A/FRAT2/TGFB1/LOC100511937/WNT9A/AXIN2/CTNNA3/FZD2/GADD45G/CDH17/FGF6/WNT11/EGF/WNT6/HGF/FGF18/SHH	23
ssc04660	Organismal Systems	Immune system	ssc04660	T cell receptor signaling pathway	20/907	125/9202	0.0199284	0.0199284	0.0515993	NFKB1/PAK6/TNF/JUN/NFKBIE/NFKBIB/ITK/VAV2/PAK1/MAP3K8/LOC100511937/LOC100620540/CD247/FYN/IL2/VAV1/LCK/NFATC1/MAPK13/GRAP2	20
ssc04666	Organismal Systems	Immune system	ssc04666	Fc gamma R-mediated phagocytosis	16/907	94/9202	0.0206301	0.0206301	0.052809	PLPP3/VAV2/FCGR3A/PLA2G4A/PAK1/PLD1/PRKCG/ASAP3/LOC100511937/SCIN/PLA2G4E/INPP5D/VAV1/RAC2/FCGR1A/FCGR2B	16
ssc05160	Human Diseases	Infectious disease: viral	ssc05160	Hepatitis C	24/907	158/9202	0.0209333	0.0209333	0.0529831	NFKB1/IFIT1/MX1/IKBKE/OAS1/IRF7/OAS2/STAT2/FAS/STAT1/CLDN4/TNF/RSAD2/EIF2AK2/IFNB1/BRAF/BID/TRAF6/IFN-ALPHAOMEGA/LOC100511937/CLDN15/CXCL10/CLDN7/EGF	24
ssc05235	Human Diseases	Cancer: overview	ssc05235	PD-L1 expression and PD-1 checkpoint pathway in cancer	16/907	95/9202	0.0226229	0.0226229	0.0566235	NFKB1/STAT1/BATF2/JUN/CD274/NFKBIE/NFKBIB/TLR2/TRAF6/LOC100511937/LOC100620540/CD247/LCK/NFATC1/EGF/MAPK13	16
ssc04210	Cellular Processes	Cell growth and death	ssc04210	Apoptosis	21/907	135/9202	0.0232117	0.0232117	0.0574586	NFKB1/TRAF1/DDIT3/BBC3/FAS/BIRC3/TNFSF10/TNF/JUN/LOC100737977/LOC100624226/PMAIP1/HRK/PARP3/BID/CTSL/LOC100511937/NGF/GADD45G/PRF1/TUBAL3	21
ssc02010	Environmental Information Processing	Membrane transport	ssc02010	ABC transporters	10/907	51/9202	0.025157	0.025157	0.0615973	TAP1/ABCB1/ABCA3/ABCA1/ABCB4/ABCC2/ABCB9/ABCG4/ABCC11/ABCC9	10
ssc05224	Human Diseases	Cancer: specific types	ssc05224	Breast cancer	22/907	145/9202	0.0265537	0.0265537	0.0643179	NFKB2/JUN/LEF1/TCF7/BRAF/NOTCH3/FGF2/WNT5B/HEY2/WNT7A/FRAT2/NOTCH1/LOC100511937/WNT9A/AXIN2/FZD2/GADD45G/FGF6/WNT11/EGF/WNT6/FGF18	22
ssc04928	Organismal Systems	Endocrine system	ssc04928	Parathyroid hormone synthesis, secretion and action	18/907	113/9202	0.0273789	0.0273789	0.0651333	CREB5/EGR1/NR4A2/BRAF/MMP15/PDE4C/PLD1/PRKCG/SGK1/CYP27B1/MMP25/SLC34A1/BGLAP/ADCY5/TRPV5/ARRB1/CYP24A1/WNK4	18
ssc05320	Human Diseases	Immune disease	ssc05320	Autoimmune thyroid disease	11/907	59/9202	0.0274686	0.0274686	0.0651333	FAS/SLA-7/IFN-ALPHAOMEGA/SLA-DQA1/SLA-DMB/IL2/PRF1/SLA-DMA/TSHR/TG/SLA-DOB	11
ssc04623	Organismal Systems	Immune system	ssc04623	Cytosolic DNA-sensing pathway	14/907	82/9202	0.0284779	0.0284779	0.0666043	NFKB1/CCL4/CCL5/IL6/IKBKE/IRF7/ZBP1/ADAR/NFKBIB/IFNB1/IFN-ALPHAOMEGA/LOC100156073/NLRP3/CXCL10	14
ssc04310	Environmental Information Processing	Signal transduction	ssc04310	Wnt signaling pathway	25/907	171/9202	0.0286803	0.0286803	0.0666043	MMP7/JUN/LEF1/FOSL1/TCF7/WNT5B/WNT7A/FRAT2/NKD2/PRKCG/WNT9A/VANGL2/AXIN2/FZD2/RSPO2/PRICKLE1/SFRP4/NFATC1/RAC2/WNT11/WNT6/TLE6/NFATC4/LGR5/LGR6	25
ssc05165	Human Diseases	Infectious disease: viral	ssc05165	Human papillomavirus infection	43/907	328/9202	0.0311351	0.0311351	0.0715671	NFKB1/CREB5/MX1/IKBKE/MDM2/STAT2/FAS/STAT1/TNN/ISG15/TNF/SLA-7/OASL/TCF7/EIF2AK2/PTGS2/IFNB1/NOTCH3/WNT5B/HEY2/WNT7A/LAMB3/HES4/NOTCH1/ITGB8/ATP6V1E2/IFN-ALPHAOMEGA/COL1A2/LOC100511937/WNT9A/ITGA4/COL6A2/ATP6V0A4/TBPL1/AXIN2/RELN/FZD2/ATP6V0D2/WNT11/EGF/WNT6/RBPJL/LAMA2	43
ssc04724	Organismal Systems	Nervous system	ssc04724	Glutamatergic synapse	18/907	115/9202	0.0320305	0.0320305	0.0728816	SLC1A2/GRIN2D/GNG4/PLA2G4A/GRIN2A/PLD1/PRKCG/SHANK1/PLA2G4E/GRIN3B/GRM4/GRM7/CACNA1C/GNG11/ADCY5/CACNA1A/GRIA2/SLC17A8	18
ssc00564	Metabolism	Lipid metabolism	ssc00564	Glycerophospholipid metabolism	16/907	100/9202	0.0348307	0.0348307	0.0784606	PISD/GPCPD1/PLPP3/PLA2G4A/SGMS2/DGKA/PNPLA7/PLD1/DGKI/DGKK/PLA2G4E/PHOSPHO1/ACHE/PLB1/LCAT/LPCAT2	16
ssc04217	Cellular Processes	Cell growth and death	ssc04217	Necroptosis	23/907	158/9202	0.0363446	0.0363446	0.0810605	TNFAIP3/STAT5A/ZBP1/STAT2/CYLD/FAS/STAT1/BIRC3/TNFSF10/TNF/SQSTM1/LOC100737977/LOC100624226/EIF2AK2/IL1A/IFNB1/PLA2G4A/JAK3/BID/IFN-ALPHAOMEGA/PLA2G4E/STAT4/NLRP3	23
ssc04973	Organismal Systems	Digestive system	ssc04973	Carbohydrate digestion and absorption	9/907	47/9202	0.0376029	0.0376029	0.0830447	SLC2A2/LOC100511937/SLC5A1/MGAM/LOC100157711/LCT/AMY2/LOC100153854/ATP1A2	9
ssc04726	Organismal Systems	Nervous system	ssc04726	Serotonergic synapse	18/907	118/9202	0.0400713	0.0400713	0.0876368	GNG4/PTGS2/PLA2G4A/BRAF/CACNA1S/PRKCG/DUSP1/PLA2G4E/HTR1D/CACNA1C/GNG11/ADCY5/KCND2/CACNA1A/LOC100627093/SLC6A4/SLC18A1/TPH1	18
ssc04550	Cellular Processes	Cellular community - eukaryotes	ssc04550	Signaling pathways regulating pluripotency of stem cells	21/907	143/9202	0.0406063	0.0406063	0.0879528	KLF4/TCF7/ID3/SMAD1/JAK3/FGFR4/FGF2/DUSP9/WNT5B/WNT7A/LOC100511937/WNT9A/AXIN2/INHBE/FZD2/LOC100524517/LEFTY2/WNT11/WNT6/MAPK13/ESRRB	21
ssc04270	Organismal Systems	Circulatory system	ssc04270	Vascular smooth muscle contraction	20/907	137/9202	0.0473211	0.0473211	0.101521	PTGIR/PLA2G4A/BRAF/ACTG2/EDN1/ADM/MYLK2/CACNA1S/PRKCG/PLA2G4E/MYH11/CACNA1C/ACTA2/ADCY5/ADORA2A/LOC100625149/EDNRA/CALML5/ADRA1B/AGTR1	20
ssc05231	Human Diseases	Cancer: overview	ssc05231	Choline metabolism in cancer	15/907	96/9202	0.0480619	0.0480619	0.102138	JUN/GPCPD1/PLPP3/PLA2G4A/DGKA/PLD1/DGKI/PRKCG/PDGFA/DGKK/LOC100511937/PLA2G4E/RAC2/EGF/SLC5A7	15
