# Supplementary material for: Dose-Dependent Porcine Deltacoronavirus Infection Reveals Linkage Between Infectious Dose and Immune Response
Source: Animals (Basel). 2025 Aug 28;15(17):2536. doi: 10.3390/ani15172536 (PMC12427545; doi:10.3390/ani15172536)
Supplement: Supplementary file 1 [file animals-15-02536-s001.zip › Table S4.xlsx]

## Sheet: Sheet1
Table S4. Genes related to “defense response to virus”
Gene ID	L_PDCoV_24h_Vs_Mock		H_PDCoV_24h_Vs_Mock		H_PDCoV_24h_Vs_L_PDCoV_24h		Description
	log2 Fold Change	p Values	log2 Fold Change	p Values	log2 Fold Change	p Values
ENSSSCG00000000396	0.372006	1.3204e-05	2.23906	1.48047e-161	1.86706	6.5377e-116	signal transducer and activator of transcription 2
ENSSSCG00000003564	0.499679	1.05419e-06	1.75242	1.35887e-72	1.25274	7.29921e-41	G-patch domain containing 3
ENSSSCG00000004154	0.337647	4.34185e-06	3.22669	0	2.88904	0	TNF alpha induced protein 3
ENSSSCG00000005136	0.626894	2.82329e-05	-0.0870083	0.57155	-0.713902	2.00518e-06	interferon epsilon
ENSSSCG00000005163	1.55654	0.00169841	5.9503	1.17862e-41	4.39375	2.62832e-49	interferon beta 1
ENSSSCG00000007508	1.51748	1.26729e-27	4.28646	1.91019e-226	2.76898	2.83781e-118	Z-DNA binding protein 1
ENSSSCG00000008648	2.25279	7.39276e-19	6.31379	7.28977e-137	4.061	1.53351e-58	radical S-adenosyl methionine domain containing 2
ENSSSCG00000009002	-0.237021	0.618178	4.2974	1.77154e-32	4.53442	2.69705e-32	toll like receptor 2
ENSSSCG00000009881	1.28476	2.25708e-38	3.5313	1.66091e-281	2.24654	4.43419e-118	2'-5'-oligoadenylate synthetase 2
ENSSSCG00000009921	-0.763934	0.00647315	3.48036	5.94424e-56	4.24429	2.98501e-65	2'-5'-oligoadenylate synthetase like
ENSSSCG00000011011	1.36007	0.303763	-1.709	0.287411	-3.06907	0.0410928	interferon kappa
ENSSSCG00000011465	0.923343	7.00164e-13	1.67138	3.68087e-39	0.748034	2.62881e-09	phosphodiesterase 12
ENSSSCG00000012055	-0.0898687	0.40186	1.15116	1.95716e-28	1.24103	1.46034e-32	MORC family CW-type zinc finger 3
ENSSSCG00000012077	1.21631	8.00062e-29	4.1388	0	2.92248	4.05584e-163	MX dynamin like GTPase 1
ENSSSCG00000012853	0.398844	2.00233e-06	2.36406	1.80506e-201	1.96521	2.77187e-149	interferon regulatory factor 7
ENSSSCG00000013415	2.0768	0.107484	0.67259	0.627461	-1.40421	0.23666	azurocidin 1
ENSSSCG00000014091	1.1348	4.97709e-23	-0.867521	2.82061e-13	-2.00232	1.97267e-65	F2R like trypsin receptor 1
ENSSSCG00000014277	1.88287	1.34134e-147	2.72209	0	0.839219	8.68889e-38	interferon regulatory factor 1
ENSSSCG00000014282	2.15477	0.218867	-0.760734	0.699327	-2.9155	0.0978363	interleukin 4
ENSSSCG00000015897	0.955206	1.68053e-38	3.77258	0	2.81738	0	interferon induced with helicase C domain 1
ENSSSCG00000016057	-0.040305	0.609411	1.66704	2.13817e-101	1.70735	3.81159e-106	signal transducer and activator of transcription 1
ENSSSCG00000017416	1.33667	3.9252e-28	4.28485	5.98415e-301	2.94818	2.49348e-175	DExH-box helicase 58
ENSSSCG00000021504	2.01039	0.0854813	6.80029	1.20794e-10	4.7899	1.32313e-15	interferon-alphaomega
ENSSSCG00000024771	0.58444	9.09194e-17	1.38171	7.90827e-91	0.797273	1.9331e-33	TIR domain containing adaptor molecule 1
ENSSSCG00000024867	1.14569	1.27036e-30	2.74538	4.91239e-188	1.59969	3.67815e-83	interferon stimulated exonuclease gene 20
ENSSSCG00000031888	-2.82414	9.35057e-28	-0.532844	0.0391423	2.29129	8.14223e-19	DNA damage inducible transcript 4
ENSSSCG00000032356	0.730916	0.633814	5.52855	2.11659e-06	4.79763	3.64725e-05	interferon lambda-4
ENSSSCG00000032474	0.718239	0.0313118	2.44511	1.12906e-13	1.72687	1.11701e-07	C-X-C motif chemokine ligand 10
ENSSSCG00000033453	-0.0511482	0.543582	2.99511	0	3.04626	0	bone marrow stromal cell antigen 2
ENSSSCG00000033520	1.097	0.0881457	6.3675	8.85323e-32	5.2705	3.25324e-40	interleukin 23 subunit alpha
ENSSSCG00000035634	0.756479	4.28853e-24	1.66929	1.15398e-115	0.912812	2.81556e-38	phospholipid scramblase 1
ENSSSCG00000036439	2.45507	0.0718813	6.23005	1.11203e-07	3.77499	4.54945e-05	interleukin 29 (interferon, lambda 1)
ENSSSCG00000036907	1.1582	0.205522	3.27636	8.06737e-05	2.11815	0.00182208	neuromedin B
ENSSSCG00000038082	0.289589	0.0167514	1.54485	2.06015e-41	1.25526	4.59623e-29	TNF receptor associated factor 6
ENSSSCG00000038856	0.677509	1.09578e-21	0.258927	0.000279183	-0.418582	2.76741e-09	tripartite motif containing 8
ENSSSCG00000040575	0.9456	1.14422e-07	4.53129	8.15836e-143	3.58569	2.05729e-90	ISG15 ubiquitin like modifier
ENSSSCG00000046640	1.07174	5.71407e-45	3.00086	0	1.92913	3.54628e-154	2'-5'-oligoadenylate synthetase 1
ENSSSCG00000053403	-ᵃ	-	0.261932	0.887323	2.7235	0.170474	interferon-alpha-9
ENSSSCG00000054981	0.56428	0.000108723	1.00199	4.20423e-12	0.437705	0.0021302	Fas associated via death domain
ENSSSCG00000056734	1.11467	0.298765	-0.281789	0.812015	-1.39646	0.20602	interferon omega 7
ENSSSCG00000057240	-	-	3.41578	0.0563773	1.40582	0.40678	interleukin 28B (interferon, lambda 3)
ENSSSCG00000057273	1.35119	0.370635	1.79739	0.221488	0.446197	0.720469	interferon-alpha-1
ENSSSCG00000057864	3.77929	0.0240833	3.41705	0.0433426	-0.36225	0.799178	interferon omega 4
ENSSSCG00000060250	-	-	1.56214	0.410595	3.00077	0.115259	interferon-delta-11
ENSSSCG00000061268	1.51852	1.59472e-35	5.48841	0	3.9699	8.50356e-245	interferon induced protein with tetratricopeptide repeats 3
ENSSSCG00000062062	1.70744	0.014887	1.57965	0.0249201	-0.127792	0.829202	interferon-delta-8
ENSSSCG00000063314	0.0214951	0.983027	1.41629	0.121253	1.39479	0.126537	interferon alpha-2
ENSSSCG00050032717	2.05856	0.124889	5.45905	4.73048e-06	3.40049	0.000139932	interferon omega 3
ᵃ Genes with no differential expression are indicated by ‘–’.
